# Supplementary material for: Dibrom­ido(4′-phenyl-2,2′:6′,2′′-terpyrid­yl)copper(II) hemihydrate
Source: Acta Crystallogr Sect E Struct Rep Online. 2010 Mar 27;66(Pt 4):m465. doi: 10.1107/S1600536810010585 (PMC2983813; doi:10.1107/S1600536810010585)
Supplement: Supplementary file 1 [file e-66-0m465-sup1.cif]

##############################################################################
###                                                                        ###
###        Electronic paper (Acta Crystallographica Section E)             ###
###                                                                        ###
##############################################################################
#                                                                            #
# This CIF contains the data in a paper accepted for publication in Acta     #
# Crystallographica Section E. It conforms to the requirements of Notes      #
# for Authors for Section E, and has been peer reviewed under the auspices   #
# of the IUCr Commission on Journals.                                        #
#                                                                            #
# Full details of the Crystallographic Information File format               #
# are given in the paper "The Crystallographic Information File (CIF):       #
# a New Standard Archive File for Crystallography" by S. R. Hall, F. H.      #
# Allen and I. D. Brown [Acta Cryst. (1991), A47, 655-685].                  #
#                                                                            #
# The current version of the core CIF dictionary is obtainable from          #
# ftp://ftp.iucr.org/pub/cif_core.dic. The current version number is 2.4.    #
#                                                                            #
# Software is freely available for graphical display of the structure(s) in  #
# this CIF.  For information consult the CIF home page http://www.iucr.org/  #
# cif/home.html                                                              #
#                                                                            #
# This file may be used for bona fide research purposes within the           #
# scientific community so long as proper attribution is given to the journal # 
# article from which it was obtained.                                        #
#                                                                            #
##############################################################################
                                             
data_I
_audit_creation_method     SHELXL-97
_chemical_name_systematic
;
Dibromoido(4'-phenyl-2,2':6',2''-terpyridyl)copper(II) monohydrate
;
_chemical_name_common     ?
_chemical_formula_moiety     'C21 H15 Br2 Cu N3, 0.5(H2 O)'
_chemical_formula_sum     'C21 H16 Br2 Cu1 N3 O0.5'
_chemical_formula_iupac     '[Cu Br2 (C21 H15 N3)], 0.5H2 O'
_chemical_formula_weight     541.73
_chemical_melting_point     ?
_symmetry_cell_setting     Triclinic
_symmetry_space_group_name_H-M     'P -1'
_symmetry_space_group_name_Hall     '-P 1'
loop_
    _symmetry_equiv_pos_as_xyz
    'x, y, z'
    '-x, -y, -z'
_cell_length_a     10.1369(16)
_cell_length_b     10.8131(17)
_cell_length_c     18.688(3)
_cell_angle_alpha     73.629(3)
_cell_angle_beta     77.088(4)
_cell_angle_gamma     87.567(5)
_cell_volume     1915.2(5)
_cell_formula_units_Z     4
_cell_measurement_reflns_used     5787
_cell_measurement_theta_min     2.33
_cell_measurement_theta_max     27.48
_cell_measurement_temperature     130(2)
_exptl_crystal_description     prism
_exptl_crystal_colour     blue
_exptl_crystal_size_max     0.35
_exptl_crystal_size_mid     0.25
_exptl_crystal_size_min     0.10
_exptl_crystal_density_diffrn     1.879
_exptl_crystal_density_meas     ?
_exptl_crystal_density_method     'not measured'
_exptl_crystal_F_000     1064
_exptl_absorpt_coefficient_mu     5.327
_exptl_absorpt_correction_type     'multi-scan'
_exptl_absorpt_process_details
;
(CrystalClear; Rigaku, 2002)
;
_exptl_absorpt_correction_T_min     0.5428
_exptl_absorpt_correction_T_max     1.0000
_diffrn_ambient_temperature     130(2)
_diffrn_radiation_type     MoK\a
_diffrn_radiation_wavelength     0.71073
_diffrn_radiation_source     'fine-focus sealed tube'
_diffrn_radiation_monochromator     graphite
_diffrn_measurement_device_type     'Rigaku Mercury CCD'
_diffrn_measurement_method     '\w scans'
_diffrn_detector_area_resol_mean     ?
_diffrn_reflns_number     14948
_diffrn_reflns_av_R_equivalents     0.0205
_diffrn_reflns_av_sigmaI/netI     0.0356
_diffrn_reflns_theta_min     2.33
_diffrn_reflns_theta_max     27.48
_diffrn_reflns_theta_full     27.48
_diffrn_measured_fraction_theta_max     0.985
_diffrn_measured_fraction_theta_full     0.985
_diffrn_reflns_limit_h_min     -13
_diffrn_reflns_limit_h_max     9
_diffrn_reflns_limit_k_min     -13
_diffrn_reflns_limit_k_max     14
_diffrn_reflns_limit_l_min     -24
_diffrn_reflns_limit_l_max     24
_diffrn_standards_number     0
_diffrn_standards_interval_count     ?
_diffrn_standards_interval_time     ?
_diffrn_standards_decay_%     ?
_refine_special_details
;
Refinement of <i>F</i>^2^ against ALL reflections. The weighted <i>R</i>-factor
wR and goodness of fit <i>S</i> are based on <i>F</i>^2^, conventional
<i>R</i>-factors <i>R</i> are based on <i>F</i>, with <i>F</i> set to zero for
negative <i>F</i>^2^. The threshold expression of <i>F</i>^2^ >
\s(<i>F</i>^2^) is used only for calculating <i>R</i>-factors(gt) etc. and is
not relevant to the choice of reflections for refinement. <i>R</i>-factors
based on <i>F</i>^2^ are statistically about twice as large as those based on
<i>F</i>, and <i>R</i>- factors based on ALL data will be even larger.
;
_reflns_number_total     8650
_reflns_number_gt     7545
_reflns_threshold_expression     I>2\s(I)
_refine_ls_structure_factor_coef     Fsqd
_refine_ls_matrix_type     full
_refine_ls_R_factor_all     0.0408
_refine_ls_R_factor_gt     0.0323
_refine_ls_wR_factor_gt     0.0745
_refine_ls_wR_factor_ref     0.0792
_refine_ls_goodness_of_fit_ref     1.015
_refine_ls_restrained_S_all     1.015
_refine_ls_number_reflns     8650
_refine_ls_number_parameters     496
_refine_ls_number_restraints     2
_refine_ls_hydrogen_treatment     constr
_refine_ls_weighting_scheme     calc
_refine_ls_weighting_details
         'calc w=1/[\s^2^(Fo^2^)+(0.0455P)^2^+0.2526P] where P=(Fo^2^+2Fc^2^)/3'
_atom_sites_solution_hydrogens     geom
_atom_sites_solution_primary     direct
_atom_sites_solution_secondary     difmap
_refine_ls_shift/su_max     0.001
_refine_ls_shift/su_mean     0.000
_refine_diff_density_max     0.962
_refine_diff_density_min     -0.546
_refine_ls_extinction_method     none
_refine_ls_extinction_coef     ?
loop_
    _atom_type_symbol
    _atom_type_description
    _atom_type_scat_dispersion_real
    _atom_type_scat_dispersion_imag
    _atom_type_scat_source
    'C' 'C' 0.0033 0.0016
                         'International Tables Vol C Tables 4.2.6.8 and 6.1.1.4'
    'H' 'H' 0.0000 0.0000
                         'International Tables Vol C Tables 4.2.6.8 and 6.1.1.4'
    'N' 'N' 0.0061 0.0033
                         'International Tables Vol C Tables 4.2.6.8 and 6.1.1.4'
    'O' 'O' 0.0106 0.0060
                         'International Tables Vol C Tables 4.2.6.8 and 6.1.1.4'
    'Cu' 'Cu' 0.3201 1.2651
                         'International Tables Vol C Tables 4.2.6.8 and 6.1.1.4'
    'Br' 'Br' -0.2901 2.4595
                         'International Tables Vol C Tables 4.2.6.8 and 6.1.1.4'
_computing_data_collection     'CrystalClear (Rigaku, 2002)'
_computing_cell_refinement     'CrystalClear (Rigaku, 2002)'
_computing_data_reduction     'CrystalClear (Rigaku, 2002)'
_computing_structure_solution     'SHELXS97 (Sheldrick, 2008)'
_computing_structure_refinement     'SHELXL97 (Sheldrick, 2008)'
_computing_molecular_graphics     'SHELXTL/PC (Sheldrick, 2008)'
_computing_publication_material     'SHELXL97 (Sheldrick, 2008)'
loop_
    _atom_site_type_symbol
    _atom_site_label
    _atom_site_fract_x
    _atom_site_fract_y
    _atom_site_fract_z
    _atom_site_U_iso_or_equiv
    _atom_site_adp_type
    _atom_site_calc_flag
    _atom_site_refinement_flags
    _atom_site_occupancy
    _atom_site_disorder_assembly
    _atom_site_disorder_group
    Cu Cu1 0.63419(3) 0.83649(3) 0.492085(19) 0.01705(8) Uani d . 1 . .
    Cu Cu2 -0.06492(3) 0.37614(3) 0.841659(19) 0.01615(8) Uani d . 1 . .
    Br Br1 0.65556(3) 1.05162(3) 0.408556(16) 0.02060(7) Uani d . 1 . .
    Br Br2 0.84123(3) 0.72331(3) 0.421510(16) 0.02066(7) Uani d . 1 . .
    Br Br4 -0.28069(3) 0.49110(3) 0.885676(16) 0.02110(7) Uani d . 1 . .
    Br Br3 -0.14953(3) 0.18948(3) 0.817675(17) 0.02307(8) Uani d . 1 . .
    N N1 0.7268(2) 0.8644(2) 0.57309(13) 0.0167(5) Uani d . 1 . .
    N N2 0.5554(2) 0.6933(2) 0.58000(13) 0.0153(5) Uani d . 1 . .
    N N3 0.4908(2) 0.7691(2) 0.45004(13) 0.0174(5) Uani d . 1 . .
    N N4 -0.0272(2) 0.4935(2) 0.73239(13) 0.0173(5) Uani d . 1 . .
    N N5 0.0774(2) 0.4906(2) 0.84456(13) 0.0147(5) Uani d . 1 . .
    N N6 -0.0299(2) 0.2903(2) 0.94745(13) 0.0162(5) Uani d . 1 . .
    C C1 0.8147(3) 0.9591(3) 0.56399(18) 0.0225(6) Uani d . 1 . .
    H H1A 0.8395 1.0190 0.5163 0.027 Uiso calc R 1 . .
    C C2 0.8705(3) 0.9714(3) 0.62327(18) 0.0232(6) Uani d . 1 . .
    H H2A 0.9326 1.0374 0.6153 0.028 Uiso calc R 1 . .
    C C3 0.8317(3) 0.8836(3) 0.69411(18) 0.0242(7) Uani d . 1 . .
    H H3A 0.8668 0.8906 0.7348 0.029 Uiso calc R 1 . .
    C C4 0.7403(3) 0.7848(3) 0.70467(16) 0.0196(6) Uani d . 1 . .
    H H4A 0.7128 0.7254 0.7523 0.024 Uiso calc R 1 . .
    C C5 0.6909(3) 0.7763(3) 0.64275(16) 0.0162(6) Uani d . 1 . .
    C C6 0.5956(3) 0.6742(3) 0.64545(15) 0.0148(5) Uani d . 1 . .
    C C7 0.5468(3) 0.5692(3) 0.70736(15) 0.0162(6) Uani d . 1 . .
    H H7A 0.5750 0.5568 0.7529 0.019 Uiso calc R 1 . .
    C C8 0.4545(3) 0.4817(3) 0.70085(15) 0.0149(5) Uani d . 1 . .
    C C9 0.4111(3) 0.5083(3) 0.63204(15) 0.0162(6) Uani d . 1 . .
    H H9A 0.3486 0.4535 0.6261 0.019 Uiso calc R 1 . .
    C C10 0.4615(3) 0.6166(3) 0.57290(15) 0.0143(5) Uani d . 1 . .
    C C11 0.4198(3) 0.6642(3) 0.49925(15) 0.0157(6) Uani d . 1 . .
    C C12 0.3101(3) 0.6132(3) 0.48241(16) 0.0202(6) Uani d . 1 . .
    H H12A 0.2634 0.5399 0.5160 0.024 Uiso calc R 1 . .
    C C13 0.2724(3) 0.6742(3) 0.41448(17) 0.0240(7) Uani d . 1 . .
    H H13A 0.1960 0.6454 0.4036 0.029 Uiso calc R 1 . .
    C C14 0.3482(3) 0.7778(3) 0.36288(17) 0.0237(6) Uani d . 1 . .
    H H14A 0.3269 0.8167 0.3159 0.028 Uiso calc R 1 . .
    C C15 0.4572(3) 0.8224(3) 0.38314(16) 0.0225(6) Uani d . 1 . .
    H H15A 0.5087 0.8921 0.3487 0.027 Uiso calc R 1 . .
    C C16 0.4027(3) 0.3679(3) 0.76587(15) 0.0155(5) Uani d . 1 . .
    C C17 0.4695(3) 0.3253(3) 0.82606(17) 0.0219(6) Uani d . 1 . .
    H H17A 0.5500 0.3660 0.8236 0.026 Uiso calc R 1 . .
    C C18 0.4175(3) 0.2235(3) 0.88931(17) 0.0264(7) Uani d . 1 . .
    H H18A 0.4631 0.1965 0.9289 0.032 Uiso calc R 1 . .
    C C19 0.2969(3) 0.1618(3) 0.89349(17) 0.0242(7) Uani d . 1 . .
    H H19A 0.2600 0.0953 0.9365 0.029 Uiso calc R 1 . .
    C C20 0.2329(3) 0.2004(3) 0.83316(18) 0.0229(6) Uani d . 1 . .
    H H20A 0.1537 0.1578 0.8352 0.027 Uiso calc R 1 . .
    C C21 0.2845(3) 0.3015(3) 0.76964(16) 0.0186(6) Uani d . 1 . .
    H H21A 0.2404 0.3254 0.7293 0.022 Uiso calc R 1 . .
    C C22 -0.0885(3) 0.4862(3) 0.67800(17) 0.0233(6) Uani d . 1 . .
    H H22A -0.1491 0.4181 0.6879 0.028 Uiso calc R 1 . .
    C C23 -0.0655(3) 0.5767(3) 0.60657(16) 0.0217(6) Uani d . 1 . .
    H H23A -0.1100 0.5690 0.5695 0.026 Uiso calc R 1 . .
    C C24 0.0240(3) 0.6776(3) 0.59162(16) 0.0203(6) Uani d . 1 . .
    H H24A 0.0407 0.7393 0.5443 0.024 Uiso calc R 1 . .
    C C25 0.0895(3) 0.6862(3) 0.64823(16) 0.0196(6) Uani d . 1 . .
    H H25A 0.1508 0.7534 0.6392 0.024 Uiso calc R 1 . .
    C C26 0.0616(3) 0.5933(3) 0.71805(16) 0.0154(5) Uani d . 1 . .
    C C27 0.1234(3) 0.5903(3) 0.78325(15) 0.0151(5) Uani d . 1 . .
    C C28 0.2202(3) 0.6760(3) 0.78426(16) 0.0167(6) Uani d . 1 . .
    H H28A 0.2506 0.7455 0.7417 0.020 Uiso calc R 1 . .
    C C29 0.2718(3) 0.6571(3) 0.84986(16) 0.0152(5) Uani d . 1 . .
    C C30 0.2229(3) 0.5513(3) 0.91277(16) 0.0168(6) Uani d . 1 . .
    H H30A 0.2553 0.5363 0.9572 0.020 Uiso calc R 1 . .
    C C31 0.1251(3) 0.4689(3) 0.90799(15) 0.0138(5) Uani d . 1 . .
    C C32 0.0636(3) 0.3526(3) 0.96800(15) 0.0148(5) Uani d . 1 . .
    C C33 0.0957(3) 0.3085(3) 1.03846(16) 0.0183(6) Uani d . 1 . .
    H H33A 0.1587 0.3531 1.0517 0.022 Uiso calc R 1 . .
    C C34 0.0331(3) 0.1969(3) 1.08938(17) 0.0226(6) Uani d . 1 . .
    H H34A 0.0546 0.1650 1.1370 0.027 Uiso calc R 1 . .
    C C35 -0.0619(3) 0.1330(3) 1.06902(17) 0.0240(7) Uani d . 1 . .
    H H35A -0.1048 0.0576 1.1023 0.029 Uiso calc R 1 . .
    C C36 -0.0912(3) 0.1843(3) 0.99793(17) 0.0222(6) Uani d . 1 . .
    H H36A -0.1569 0.1431 0.9847 0.027 Uiso calc R 1 . .
    C C37 0.3745(3) 0.7477(3) 0.85416(16) 0.0166(6) Uani d . 1 . .
    C C38 0.3848(3) 0.8757(3) 0.80805(16) 0.0213(6) Uani d . 1 . .
    H H38A 0.3281 0.9038 0.7741 0.026 Uiso calc R 1 . .
    C C39 0.4792(3) 0.9602(3) 0.81301(17) 0.0242(7) Uani d . 1 . .
    H H39A 0.4841 1.0455 0.7832 0.029 Uiso calc R 1 . .
    C C40 0.5666(3) 0.9183(3) 0.86238(18) 0.0252(7) Uani d . 1 . .
    H H40A 0.6311 0.9747 0.8649 0.030 Uiso calc R 1 . .
    C C41 0.5568(3) 0.7923(3) 0.90762(19) 0.0259(7) Uani d . 1 . .
    H H41A 0.6147 0.7640 0.9409 0.031 Uiso calc R 1 . .
    C C42 0.4609(3) 0.7071(3) 0.90382(17) 0.0214(6) Uani d . 1 . .
    H H42A 0.4547 0.6226 0.9348 0.026 Uiso calc R 1 . .
    O O1 -0.0871(2) -0.0022(2) 1.26009(13) 0.0310(5) Uani d D 1 . .
    H H02 -0.0436 -0.0651 1.2466 0.037 Uiso d RD 1 . .
    H H01 -0.1332 -0.0381 1.3045 0.037 Uiso d RD 1 . .
loop_
    _atom_site_aniso_label
    _atom_site_aniso_U_11
    _atom_site_aniso_U_22
    _atom_site_aniso_U_33
    _atom_site_aniso_U_12
    _atom_site_aniso_U_13
    _atom_site_aniso_U_23
    Cu1 0.01946(18) 0.01659(18) 0.01346(17) -0.00567(13) -0.00481(13)
                                                                     0.00024(14)
    Cu2 0.01875(18) 0.01616(18) 0.01344(16) -0.00551(13) -0.00630(13)
                                                                    -0.00099(14)
    Br1 0.02448(15) 0.01631(14) 0.01733(14) -0.00374(11) -0.00329(11)
                                                                     0.00075(11)
    Br2 0.02321(15) 0.02044(15) 0.01647(14) 0.00003(11) -0.00341(11)
                                                                    -0.00287(11)
    Br4 0.02085(15) 0.02517(16) 0.02032(15) 0.00127(11) -0.00863(11)
                                                                    -0.00809(12)
    Br3 0.02623(16) 0.01969(15) 0.02563(16) -0.00648(12) -0.00917(12)
                                                                    -0.00636(12)
    N1 0.0159(11) 0.0163(12) 0.0176(12) -0.0036(9) -0.0051(9) -0.0026(10)
    N2 0.0147(11) 0.0169(12) 0.0136(11) -0.0007(9) -0.0026(9) -0.0034(9)
    N3 0.0198(12) 0.0164(12) 0.0147(11) -0.0032(9) -0.0050(9) -0.0007(10)
    N4 0.0221(12) 0.0164(12) 0.0131(11) -0.0037(9) -0.0053(9) -0.0020(9)
    N5 0.0152(11) 0.0147(11) 0.0139(11) -0.0008(9) -0.0048(9) -0.0022(9)
    N6 0.0169(12) 0.0165(12) 0.0142(11) -0.0025(9) -0.0047(9) -0.0013(10)
    C1 0.0219(15) 0.0198(15) 0.0233(15) -0.0050(12) -0.0053(12) -0.0008(12)
    C2 0.0222(15) 0.0212(16) 0.0274(16) -0.0081(12) -0.0071(12) -0.0059(13)
    C3 0.0259(16) 0.0267(17) 0.0247(16) -0.0006(13) -0.0120(12) -0.0095(14)
    C4 0.0191(14) 0.0219(15) 0.0170(14) -0.0020(11) -0.0050(11) -0.0028(12)
    C5 0.0162(13) 0.0150(14) 0.0170(14) -0.0008(11) -0.0020(10) -0.0051(11)
    C6 0.0123(13) 0.0169(14) 0.0164(13) 0.0019(10) -0.0043(10) -0.0061(11)
    C7 0.0171(13) 0.0210(15) 0.0117(13) -0.0019(11) -0.0046(10) -0.0048(11)
    C8 0.0146(13) 0.0144(13) 0.0139(13) -0.0001(10) -0.0017(10) -0.0023(11)
    C9 0.0162(13) 0.0167(14) 0.0162(13) -0.0018(11) -0.0025(10) -0.0059(11)
    C10 0.0144(13) 0.0158(13) 0.0137(13) -0.0002(10) -0.0025(10) -0.0061(11)
    C11 0.0184(14) 0.0148(14) 0.0135(13) 0.0007(11) -0.0012(10) -0.0055(11)
    C12 0.0249(15) 0.0199(15) 0.0173(14) -0.0076(12) -0.0053(11) -0.0058(12)
    C13 0.0254(16) 0.0285(17) 0.0224(15) -0.0058(13) -0.0117(12) -0.0080(13)
    C14 0.0325(17) 0.0258(17) 0.0150(14) -0.0029(13) -0.0104(12) -0.0046(13)
    C15 0.0265(16) 0.0234(16) 0.0154(14) -0.0053(12) -0.0049(11) -0.0009(12)
    C16 0.0164(13) 0.0149(14) 0.0147(13) 0.0000(10) -0.0035(10) -0.0032(11)
    C17 0.0233(15) 0.0238(16) 0.0207(15) -0.0047(12) -0.0100(12) -0.0048(13)
    C18 0.0365(18) 0.0242(17) 0.0191(15) -0.0028(13) -0.0123(13) -0.0018(13)
    C19 0.0335(17) 0.0162(15) 0.0181(15) -0.0052(12) -0.0030(12) 0.0018(12)
    C20 0.0201(15) 0.0183(15) 0.0279(16) -0.0057(12) -0.0032(12) -0.0033(13)
    C21 0.0192(14) 0.0176(14) 0.0183(14) -0.0001(11) -0.0063(11) -0.0023(12)
    C22 0.0296(16) 0.0237(16) 0.0191(15) -0.0060(13) -0.0115(12) -0.0041(13)
    C23 0.0276(16) 0.0242(16) 0.0162(14) -0.0012(12) -0.0103(12) -0.0059(12)
    C24 0.0213(14) 0.0239(16) 0.0125(13) 0.0015(12) -0.0046(11) 0.0006(12)
    C25 0.0190(14) 0.0190(15) 0.0202(14) -0.0051(11) -0.0051(11) -0.0033(12)
    C26 0.0143(13) 0.0169(14) 0.0162(13) -0.0010(10) -0.0023(10) -0.0071(11)
    C27 0.0171(13) 0.0127(13) 0.0132(13) -0.0002(10) -0.0011(10) -0.0015(11)
    C28 0.0172(14) 0.0145(13) 0.0167(13) -0.0023(11) -0.0034(10) -0.0013(11)
    C29 0.0117(13) 0.0168(14) 0.0175(14) -0.0006(10) -0.0035(10) -0.0053(11)
    C30 0.0167(14) 0.0196(15) 0.0151(13) -0.0009(11) -0.0062(10) -0.0043(12)
    C31 0.0151(13) 0.0137(13) 0.0125(12) 0.0017(10) -0.0044(10) -0.0027(11)
    C32 0.0139(13) 0.0150(14) 0.0152(13) -0.0010(10) -0.0034(10) -0.0037(11)
    C33 0.0202(14) 0.0187(14) 0.0165(14) -0.0016(11) -0.0062(11) -0.0037(12)
    C34 0.0286(16) 0.0223(16) 0.0159(14) 0.0020(12) -0.0085(12) -0.0009(12)
    C35 0.0284(16) 0.0192(15) 0.0179(15) -0.0080(12) -0.0016(12) 0.0036(12)
    C36 0.0254(16) 0.0202(15) 0.0199(15) -0.0057(12) -0.0071(12) -0.0014(12)
    C37 0.0152(13) 0.0176(14) 0.0161(13) -0.0045(11) -0.0001(10) -0.0051(11)
    C38 0.0237(15) 0.0222(16) 0.0173(14) -0.0061(12) -0.0053(11) -0.0028(12)
    C39 0.0305(17) 0.0214(16) 0.0178(14) -0.0083(13) 0.0018(12) -0.0050(12)
    C40 0.0208(15) 0.0306(18) 0.0249(16) -0.0102(13) 0.0007(12) -0.0120(14)
    C41 0.0171(15) 0.0342(18) 0.0313(17) 0.0008(13) -0.0095(12) -0.0138(15)
    C42 0.0189(14) 0.0217(15) 0.0227(15) -0.0031(12) -0.0057(11) -0.0034(13)
    O1 0.0309(12) 0.0354(14) 0.0227(12) -0.0052(10) -0.0039(9) -0.0025(10)
_geom_special_details
;
All esds (except the esd in the dihedral angle between two l.s. planes) are
estimated using the full covariance matrix. The cell esds are taken into
account individually in the estimation of esds in distances, angles and
torsion angles; correlations between esds in cell parameters are only used
when they are defined by crystal symmetry. An approximate (isotropic)
treatment of cell esds is used for estimating esds involving l.s. planes.
;
loop_
    _geom_bond_atom_site_label_1
    _geom_bond_atom_site_label_2
    _geom_bond_site_symmetry_2
    _geom_bond_distance
    _geom_bond_publ_flag
    Cu1 N2 . 1.955(2) ?
    Cu1 N1 . 2.044(2) ?
    Cu1 N3 . 2.046(2) ?
    Cu1 Br1 . 2.3957(5) ?
    Cu1 Br2 . 2.6640(5) ?
    Cu2 N5 . 1.960(2) ?
    Cu2 N6 . 2.037(2) ?
    Cu2 N4 . 2.039(2) ?
    Cu2 Br3 . 2.4164(5) ?
    Cu2 Br4 . 2.5588(5) ?
    N1 C1 . 1.336(3) ?
    N1 C5 . 1.361(4) ?
    N2 C6 . 1.333(3) ?
    N2 C10 . 1.340(3) ?
    N3 C15 . 1.333(4) ?
    N3 C11 . 1.354(3) ?
    N4 C22 . 1.326(4) ?
    N4 C26 . 1.362(3) ?
    N5 C31 . 1.336(3) ?
    N5 C27 . 1.342(3) ?
    N6 C36 . 1.334(4) ?
    N6 C32 . 1.365(3) ?
    C1 C2 . 1.391(4) ?
    C1 H1A . 0.9300 ?
    C2 C3 . 1.378(4) ?
    C2 H2A . 0.9300 ?
    C3 C4 . 1.387(4) ?
    C3 H3A . 0.9300 ?
    C4 C5 . 1.386(4) ?
    C4 H4A . 0.9300 ?
    C5 C6 . 1.481(4) ?
    C6 C7 . 1.387(4) ?
    C7 C8 . 1.406(4) ?
    C7 H7A . 0.9300 ?
    C8 C9 . 1.401(4) ?
    C8 C16 . 1.481(4) ?
    C9 C10 . 1.387(4) ?
    C9 H9A . 0.9300 ?
    C10 C11 . 1.476(4) ?
    C11 C12 . 1.395(4) ?
    C12 C13 . 1.384(4) ?
    C12 H12A . 0.9300 ?
    C13 C14 . 1.381(4) ?
    C13 H13A . 0.9300 ?
    C14 C15 . 1.390(4) ?
    C14 H14A . 0.9300 ?
    C15 H15A . 0.9300 ?
    C16 C17 . 1.399(4) ?
    C16 C21 . 1.402(4) ?
    C17 C18 . 1.387(4) ?
    C17 H17A . 0.9300 ?
    C18 C19 . 1.394(4) ?
    C18 H18A . 0.9300 ?
    C19 C20 . 1.380(4) ?
    C19 H19A . 0.9300 ?
    C20 C21 . 1.384(4) ?
    C20 H20A . 0.9300 ?
    C21 H21A . 0.9300 ?
    C22 C23 . 1.392(4) ?
    C22 H22A . 0.9300 ?
    C23 C24 . 1.375(4) ?
    C23 H23A . 0.9300 ?
    C24 C25 . 1.393(4) ?
    C24 H24A . 0.9300 ?
    C25 C26 . 1.383(4) ?
    C25 H25A . 0.9300 ?
    C26 C27 . 1.482(4) ?
    C27 C28 . 1.384(4) ?
    C28 C29 . 1.398(4) ?
    C28 H28A . 0.9300 ?
    C29 C30 . 1.402(4) ?
    C29 C37 . 1.489(4) ?
    C30 C31 . 1.393(4) ?
    C30 H30A . 0.9300 ?
    C31 C32 . 1.479(4) ?
    C32 C33 . 1.375(4) ?
    C33 C34 . 1.383(4) ?
    C33 H33A . 0.9300 ?
    C34 C35 . 1.385(4) ?
    C34 H34A . 0.9300 ?
    C35 C36 . 1.382(4) ?
    C35 H35A . 0.9300 ?
    C36 H36A . 0.9300 ?
    C37 C42 . 1.386(4) ?
    C37 C38 . 1.403(4) ?
    C38 C39 . 1.387(4) ?
    C38 H38A . 0.9300 ?
    C39 C40 . 1.392(4) ?
    C39 H39A . 0.9300 ?
    C40 C41 . 1.381(5) ?
    C40 H40A . 0.9300 ?
    C41 C42 . 1.394(4) ?
    C41 H41A . 0.9300 ?
    C42 H42A . 0.9300 ?
    O1 H02 . 0.8614 ?
    O1 H01 . 0.8485 ?
loop_
    _geom_angle_atom_site_label_1
    _geom_angle_atom_site_label_2
    _geom_angle_atom_site_label_3
    _geom_angle_site_symmetry_1
    _geom_angle_site_symmetry_3
    _geom_angle
    _geom_angle_publ_flag
    N2 Cu1 N1 . . 79.16(9) ?
    N2 Cu1 N3 . . 79.46(9) ?
    N1 Cu1 N3 . . 157.20(9) ?
    N2 Cu1 Br1 . . 157.21(7) ?
    N1 Cu1 Br1 . . 98.89(7) ?
    N3 Cu1 Br1 . . 97.74(7) ?
    N2 Cu1 Br2 . . 101.40(7) ?
    N1 Cu1 Br2 . . 96.53(7) ?
    N3 Cu1 Br2 . . 95.37(7) ?
    Br1 Cu1 Br2 . . 101.382(17) ?
    N5 Cu2 N6 . . 79.17(9) ?
    N5 Cu2 N4 . . 78.98(9) ?
    N6 Cu2 N4 . . 157.13(9) ?
    N5 Cu2 Br3 . . 154.40(7) ?
    N6 Cu2 Br3 . . 98.60(7) ?
    N4 Cu2 Br3 . . 98.17(7) ?
    N5 Cu2 Br4 . . 102.28(7) ?
    N6 Cu2 Br4 . . 96.87(7) ?
    N4 Cu2 Br4 . . 94.28(7) ?
    Br3 Cu2 Br4 . . 103.308(18) ?
    C1 N1 C5 . . 118.9(2) ?
    C1 N1 Cu1 . . 126.6(2) ?
    C5 N1 Cu1 . . 114.48(17) ?
    C6 N2 C10 . . 121.6(2) ?
    C6 N2 Cu1 . . 119.57(18) ?
    C10 N2 Cu1 . . 118.86(18) ?
    C15 N3 C11 . . 119.2(2) ?
    C15 N3 Cu1 . . 126.59(19) ?
    C11 N3 Cu1 . . 114.09(18) ?
    C22 N4 C26 . . 118.9(2) ?
    C22 N4 Cu2 . . 125.79(19) ?
    C26 N4 Cu2 . . 115.06(18) ?
    C31 N5 C27 . . 121.3(2) ?
    C31 N5 Cu2 . . 119.32(18) ?
    C27 N5 Cu2 . . 119.37(18) ?
    C36 N6 C32 . . 118.2(2) ?
    C36 N6 Cu2 . . 126.87(19) ?
    C32 N6 Cu2 . . 114.85(18) ?
    N1 C1 C2 . . 122.4(3) ?
    N1 C1 H1A . . 118.8 ?
    C2 C1 H1A . . 118.8 ?
    C3 C2 C1 . . 118.6(3) ?
    C3 C2 H2A . . 120.7 ?
    C1 C2 H2A . . 120.7 ?
    C2 C3 C4 . . 119.9(3) ?
    C2 C3 H3A . . 120.1 ?
    C4 C3 H3A . . 120.1 ?
    C5 C4 C3 . . 118.6(3) ?
    C5 C4 H4A . . 120.7 ?
    C3 C4 H4A . . 120.7 ?
    N1 C5 C4 . . 121.6(2) ?
    N1 C5 C6 . . 114.1(2) ?
    C4 C5 C6 . . 124.3(3) ?
    N2 C6 C7 . . 120.7(2) ?
    N2 C6 C5 . . 112.6(2) ?
    C7 C6 C5 . . 126.7(2) ?
    C6 C7 C8 . . 119.6(2) ?
    C6 C7 H7A . . 120.2 ?
    C8 C7 H7A . . 120.2 ?
    C9 C8 C7 . . 117.7(2) ?
    C9 C8 C16 . . 121.8(2) ?
    C7 C8 C16 . . 120.5(2) ?
    C10 C9 C8 . . 119.8(2) ?
    C10 C9 H9A . . 120.1 ?
    C8 C9 H9A . . 120.1 ?
    N2 C10 C9 . . 120.4(2) ?
    N2 C10 C11 . . 112.6(2) ?
    C9 C10 C11 . . 126.9(2) ?
    N3 C11 C12 . . 121.4(3) ?
    N3 C11 C10 . . 114.6(2) ?
    C12 C11 C10 . . 123.8(2) ?
    C13 C12 C11 . . 118.4(3) ?
    C13 C12 H12A . . 120.8 ?
    C11 C12 H12A . . 120.8 ?
    C14 C13 C12 . . 120.0(3) ?
    C14 C13 H13A . . 120.0 ?
    C12 C13 H13A . . 120.0 ?
    C13 C14 C15 . . 118.2(3) ?
    C13 C14 H14A . . 120.9 ?
    C15 C14 H14A . . 120.9 ?
    N3 C15 C14 . . 122.5(3) ?
    N3 C15 H15A . . 118.7 ?
    C14 C15 H15A . . 118.7 ?
    C17 C16 C21 . . 118.2(3) ?
    C17 C16 C8 . . 120.7(2) ?
    C21 C16 C8 . . 121.1(2) ?
    C18 C17 C16 . . 121.1(3) ?
    C18 C17 H17A . . 119.4 ?
    C16 C17 H17A . . 119.4 ?
    C17 C18 C19 . . 119.9(3) ?
    C17 C18 H18A . . 120.0 ?
    C19 C18 H18A . . 120.0 ?
    C20 C19 C18 . . 119.3(3) ?
    C20 C19 H19A . . 120.4 ?
    C18 C19 H19A . . 120.4 ?
    C19 C20 C21 . . 121.1(3) ?
    C19 C20 H20A . . 119.4 ?
    C21 C20 H20A . . 119.4 ?
    C20 C21 C16 . . 120.3(3) ?
    C20 C21 H21A . . 119.9 ?
    C16 C21 H21A . . 119.9 ?
    N4 C22 C23 . . 122.4(3) ?
    N4 C22 H22A . . 118.8 ?
    C23 C22 H22A . . 118.8 ?
    C24 C23 C22 . . 119.0(3) ?
    C24 C23 H23A . . 120.5 ?
    C22 C23 H23A . . 120.5 ?
    C23 C24 C25 . . 119.1(3) ?
    C23 C24 H24A . . 120.4 ?
    C25 C24 H24A . . 120.4 ?
    C26 C25 C24 . . 118.9(3) ?
    C26 C25 H25A . . 120.5 ?
    C24 C25 H25A . . 120.5 ?
    N4 C26 C25 . . 121.6(2) ?
    N4 C26 C27 . . 113.7(2) ?
    C25 C26 C27 . . 124.7(2) ?
    N5 C27 C28 . . 121.0(3) ?
    N5 C27 C26 . . 112.5(2) ?
    C28 C27 C26 . . 126.5(2) ?
    C27 C28 C29 . . 119.4(3) ?
    C27 C28 H28A . . 120.3 ?
    C29 C28 H28A . . 120.3 ?
    C28 C29 C30 . . 118.4(2) ?
    C28 C29 C37 . . 121.4(2) ?
    C30 C29 C37 . . 120.2(2) ?
    C31 C30 C29 . . 119.3(3) ?
    C31 C30 H30A . . 120.4 ?
    C29 C30 H30A . . 120.4 ?
    N5 C31 C30 . . 120.6(2) ?
    N5 C31 C32 . . 112.7(2) ?
    C30 C31 C32 . . 126.6(2) ?
    N6 C32 C33 . . 121.8(2) ?
    N6 C32 C31 . . 113.8(2) ?
    C33 C32 C31 . . 124.4(2) ?
    C32 C33 C34 . . 119.1(3) ?
    C32 C33 H33A . . 120.5 ?
    C34 C33 H33A . . 120.5 ?
    C33 C34 C35 . . 119.5(3) ?
    C33 C34 H34A . . 120.2 ?
    C35 C34 H34A . . 120.2 ?
    C36 C35 C34 . . 118.2(3) ?
    C36 C35 H35A . . 120.9 ?
    C34 C35 H35A . . 120.9 ?
    N6 C36 C35 . . 123.1(3) ?
    N6 C36 H36A . . 118.5 ?
    C35 C36 H36A . . 118.5 ?
    C42 C37 C38 . . 119.1(3) ?
    C42 C37 C29 . . 120.6(3) ?
    C38 C37 C29 . . 120.3(3) ?
    C39 C38 C37 . . 120.2(3) ?
    C39 C38 H38A . . 119.9 ?
    C37 C38 H38A . . 119.9 ?
    C38 C39 C40 . . 120.4(3) ?
    C38 C39 H39A . . 119.8 ?
    C40 C39 H39A . . 119.8 ?
    C41 C40 C39 . . 119.5(3) ?
    C41 C40 H40A . . 120.3 ?
    C39 C40 H40A . . 120.3 ?
    C40 C41 C42 . . 120.5(3) ?
    C40 C41 H41A . . 119.7 ?
    C42 C41 H41A . . 119.7 ?
    C37 C42 C41 . . 120.4(3) ?
    C37 C42 H42A . . 119.8 ?
    C41 C42 H42A . . 119.8 ?
    H02 O1 H01 . . 103.3 ?
loop_
    _geom_torsion_atom_site_label_1
    _geom_torsion_atom_site_label_2
    _geom_torsion_atom_site_label_3
    _geom_torsion_atom_site_label_4
    _geom_torsion_site_symmetry_1
    _geom_torsion_site_symmetry_2
    _geom_torsion_site_symmetry_3
    _geom_torsion_site_symmetry_4
    _geom_torsion
    _geom_torsion_publ_flag
    N2 Cu1 N1 C1 . . . . -179.0(3) ?
    N3 Cu1 N1 C1 . . . . -158.4(3) ?
    Br1 Cu1 N1 C1 . . . . -22.1(3) ?
    Br2 Cu1 N1 C1 . . . . 80.6(2) ?
    N2 Cu1 N1 C5 . . . . 0.08(19) ?
    N3 Cu1 N1 C5 . . . . 20.7(4) ?
    Br1 Cu1 N1 C5 . . . . 157.03(18) ?
    Br2 Cu1 N1 C5 . . . . -100.32(19) ?
    N1 Cu1 N2 C6 . . . . -2.8(2) ?
    N3 Cu1 N2 C6 . . . . -174.9(2) ?
    Br1 Cu1 N2 C6 . . . . -90.0(3) ?
    Br2 Cu1 N2 C6 . . . . 91.7(2) ?
    N1 Cu1 N2 C10 . . . . 176.9(2) ?
    N3 Cu1 N2 C10 . . . . 4.9(2) ?
    Br1 Cu1 N2 C10 . . . . 89.8(3) ?
    Br2 Cu1 N2 C10 . . . . -88.5(2) ?
    N2 Cu1 N3 C15 . . . . 174.0(3) ?
    N1 Cu1 N3 C15 . . . . 153.4(3) ?
    Br1 Cu1 N3 C15 . . . . 16.9(3) ?
    Br2 Cu1 N3 C15 . . . . -85.4(2) ?
    N2 Cu1 N3 C11 . . . . -1.62(19) ?
    N1 Cu1 N3 C11 . . . . -22.2(4) ?
    Br1 Cu1 N3 C11 . . . . -158.71(18) ?
    Br2 Cu1 N3 C11 . . . . 99.01(19) ?
    N5 Cu2 N4 C22 . . . . 180.0(3) ?
    N6 Cu2 N4 C22 . . . . 162.6(3) ?
    Br3 Cu2 N4 C22 . . . . 25.8(3) ?
    Br4 Cu2 N4 C22 . . . . -78.3(3) ?
    N5 Cu2 N4 C26 . . . . -5.53(19) ?
    N6 Cu2 N4 C26 . . . . -22.9(4) ?
    Br3 Cu2 N4 C26 . . . . -159.71(18) ?
    Br4 Cu2 N4 C26 . . . . 96.17(19) ?
    N6 Cu2 N5 C31 . . . . -2.8(2) ?
    N4 Cu2 N5 C31 . . . . -176.0(2) ?
    Br3 Cu2 N5 C31 . . . . -90.1(2) ?
    Br4 Cu2 N5 C31 . . . . 92.0(2) ?
    N6 Cu2 N5 C27 . . . . 178.3(2) ?
    N4 Cu2 N5 C27 . . . . 5.1(2) ?
    Br3 Cu2 N5 C27 . . . . 90.9(3) ?
    Br4 Cu2 N5 C27 . . . . -87.0(2) ?
    N5 Cu2 N6 C36 . . . . -179.8(3) ?
    N4 Cu2 N6 C36 . . . . -162.4(2) ?
    Br3 Cu2 N6 C36 . . . . -25.7(2) ?
    Br4 Cu2 N6 C36 . . . . 78.9(2) ?
    N5 Cu2 N6 C32 . . . . 2.47(19) ?
    N4 Cu2 N6 C32 . . . . 19.8(4) ?
    Br3 Cu2 N6 C32 . . . . 156.58(18) ?
    Br4 Cu2 N6 C32 . . . . -98.78(18) ?
    C5 N1 C1 C2 . . . . -0.3(4) ?
    Cu1 N1 C1 C2 . . . . 178.7(2) ?
    N1 C1 C2 C3 . . . . -1.0(5) ?
    C1 C2 C3 C4 . . . . 0.9(5) ?
    C2 C3 C4 C5 . . . . 0.6(5) ?
    C1 N1 C5 C4 . . . . 1.8(4) ?
    Cu1 N1 C5 C4 . . . . -177.3(2) ?
    C1 N1 C5 C6 . . . . -178.5(2) ?
    Cu1 N1 C5 C6 . . . . 2.3(3) ?
    C3 C4 C5 N1 . . . . -2.0(4) ?
    C3 C4 C5 C6 . . . . 178.5(3) ?
    C10 N2 C6 C7 . . . . 3.8(4) ?
    Cu1 N2 C6 C7 . . . . -176.5(2) ?
    C10 N2 C6 C5 . . . . -175.0(2) ?
    Cu1 N2 C6 C5 . . . . 4.8(3) ?
    N1 C5 C6 N2 . . . . -4.5(3) ?
    C4 C5 C6 N2 . . . . 175.1(3) ?
    N1 C5 C6 C7 . . . . 176.9(3) ?
    C4 C5 C6 C7 . . . . -3.5(5) ?
    N2 C6 C7 C8 . . . . 0.3(4) ?
    C5 C6 C7 C8 . . . . 178.9(3) ?
    C6 C7 C8 C9 . . . . -2.7(4) ?
    C6 C7 C8 C16 . . . . 179.1(2) ?
    C7 C8 C9 C10 . . . . 1.3(4) ?
    C16 C8 C9 C10 . . . . 179.5(2) ?
    C6 N2 C10 C9 . . . . -5.3(4) ?
    Cu1 N2 C10 C9 . . . . 175.0(2) ?
    C6 N2 C10 C11 . . . . 172.9(2) ?
    Cu1 N2 C10 C11 . . . . -6.9(3) ?
    C8 C9 C10 N2 . . . . 2.6(4) ?
    C8 C9 C10 C11 . . . . -175.2(3) ?
    C15 N3 C11 C12 . . . . -1.9(4) ?
    Cu1 N3 C11 C12 . . . . 174.1(2) ?
    C15 N3 C11 C10 . . . . -177.4(3) ?
    Cu1 N3 C11 C10 . . . . -1.4(3) ?
    N2 C10 C11 N3 . . . . 5.2(3) ?
    C9 C10 C11 N3 . . . . -176.8(3) ?
    N2 C10 C11 C12 . . . . -170.2(2) ?
    C9 C10 C11 C12 . . . . 7.8(4) ?
    N3 C11 C12 C13 . . . . -1.6(4) ?
    C10 C11 C12 C13 . . . . 173.5(3) ?
    C11 C12 C13 C14 . . . . 4.2(5) ?
    C12 C13 C14 C15 . . . . -3.5(5) ?
    C11 N3 C15 C14 . . . . 2.7(4) ?
    Cu1 N3 C15 C14 . . . . -172.7(2) ?
    C13 C14 C15 N3 . . . . 0.0(5) ?
    C9 C8 C16 C17 . . . . 164.4(3) ?
    C7 C8 C16 C17 . . . . -17.5(4) ?
    C9 C8 C16 C21 . . . . -16.9(4) ?
    C7 C8 C16 C21 . . . . 161.2(3) ?
    C21 C16 C17 C18 . . . . -2.6(4) ?
    C8 C16 C17 C18 . . . . 176.2(3) ?
    C16 C17 C18 C19 . . . . 0.1(5) ?
    C17 C18 C19 C20 . . . . 2.1(5) ?
    C18 C19 C20 C21 . . . . -1.7(5) ?
    C19 C20 C21 C16 . . . . -0.8(5) ?
    C17 C16 C21 C20 . . . . 2.9(4) ?
    C8 C16 C21 C20 . . . . -175.9(3) ?
    C26 N4 C22 C23 . . . . 0.0(4) ?
    Cu2 N4 C22 C23 . . . . 174.3(2) ?
    N4 C22 C23 C24 . . . . 0.0(5) ?
    C22 C23 C24 C25 . . . . 0.2(4) ?
    C23 C24 C25 C26 . . . . -0.4(4) ?
    C22 N4 C26 C25 . . . . -0.3(4) ?
    Cu2 N4 C26 C25 . . . . -175.2(2) ?
    C22 N4 C26 C27 . . . . -179.9(3) ?
    Cu2 N4 C26 C27 . . . . 5.2(3) ?
    C24 C25 C26 N4 . . . . 0.5(4) ?
    C24 C25 C26 C27 . . . . -180.0(3) ?
    C31 N5 C27 C28 . . . . -1.4(4) ?
    Cu2 N5 C27 C28 . . . . 177.5(2) ?
    C31 N5 C27 C26 . . . . 177.4(2) ?
    Cu2 N5 C27 C26 . . . . -3.6(3) ?
    N4 C26 C27 N5 . . . . -1.2(3) ?
    C25 C26 C27 N5 . . . . 179.2(3) ?
    N4 C26 C27 C28 . . . . 177.5(3) ?
    C25 C26 C27 C28 . . . . -2.1(5) ?
    N5 C27 C28 C29 . . . . 0.9(4) ?
    C26 C27 C28 C29 . . . . -177.8(3) ?
    C27 C28 C29 C30 . . . . -0.2(4) ?
    C27 C28 C29 C37 . . . . -179.1(2) ?
    C28 C29 C30 C31 . . . . 0.0(4) ?
    C37 C29 C30 C31 . . . . 178.9(2) ?
    C27 N5 C31 C30 . . . . 1.2(4) ?
    Cu2 N5 C31 C30 . . . . -177.7(2) ?
    C27 N5 C31 C32 . . . . -178.6(2) ?
    Cu2 N5 C31 C32 . . . . 2.5(3) ?
    C29 C30 C31 N5 . . . . -0.5(4) ?
    C29 C30 C31 C32 . . . . 179.2(3) ?
    C36 N6 C32 C33 . . . . 0.3(4) ?
    Cu2 N6 C32 C33 . . . . 178.3(2) ?
    C36 N6 C32 C31 . . . . -179.8(2) ?
    Cu2 N6 C32 C31 . . . . -1.9(3) ?
    N5 C31 C32 N6 . . . . -0.3(3) ?
    C30 C31 C32 N6 . . . . 179.9(3) ?
    N5 C31 C32 C33 . . . . 179.6(3) ?
    C30 C31 C32 C33 . . . . -0.2(5) ?
    N6 C32 C33 C34 . . . . 1.0(4) ?
    C31 C32 C33 C34 . . . . -178.8(3) ?
    C32 C33 C34 C35 . . . . -1.0(4) ?
    C33 C34 C35 C36 . . . . -0.4(5) ?
    C32 N6 C36 C35 . . . . -1.8(4) ?
    Cu2 N6 C36 C35 . . . . -179.4(2) ?
    C34 C35 C36 N6 . . . . 1.8(5) ?
    C28 C29 C37 C42 . . . . -155.7(3) ?
    C30 C29 C37 C42 . . . . 25.4(4) ?
    C28 C29 C37 C38 . . . . 24.5(4) ?
    C30 C29 C37 C38 . . . . -154.4(3) ?
    C42 C37 C38 C39 . . . . -0.7(4) ?
    C29 C37 C38 C39 . . . . 179.1(3) ?
    C37 C38 C39 C40 . . . . 1.5(4) ?
    C38 C39 C40 C41 . . . . -1.3(4) ?
    C39 C40 C41 C42 . . . . 0.4(5) ?
    C38 C37 C42 C41 . . . . -0.2(4) ?
    C29 C37 C42 C41 . . . . 180.0(3) ?
    C40 C41 C42 C37 . . . . 0.4(4) ?
loop_
    _geom_hbond_atom_site_label_D
    _geom_hbond_atom_site_label_H
    _geom_hbond_atom_site_label_A
    _geom_hbond_site_symmetry_A
    _geom_hbond_distance_DH
    _geom_hbond_distance_HA
    _geom_hbond_distance_DA
    _geom_hbond_angle_DHA
    O1 H01 Br1 1_446 0.85 2.89 3.520(2) 133.0
    O1 H01 Br2 1_446 0.85 2.85 3.549(2) 140.8
    O1 H02 Br3 2_557 0.86 2.59 3.414(2) 159.8
data_global
_journal_date_recd_electronic     2010-03-01
_journal_date_accepted     2010-03-21
_journal_name_full     'Acta Crystallographica, Section E'
_journal_year     2010
_journal_volume     66
_journal_issue      4
_journal_page_first     m465
_journal_page_last     m465
_journal_paper_category     QM
_journal_coeditor_code     SJ2741
_publ_contact_author_name     'Zhen Ma'
_publ_contact_author_address
;
School of Chemistry and Chemical Engineering
Guangxi University
Guangxi 530004
People's Republic of China and
Fujian Institute of Research on the Structure of Matter
Fuzhou, Fujian, 350002
People's Republic of China
;
_publ_contact_author_email     'mzmz2009@sohu.com'
_publ_contact_author_fax     '+86-771-3231552'
_publ_contact_author_phone     '+86-771-3231552'
_publ_section_title
;
Dibromoido(4'-phenyl-2,2':6',2''-terpyridyl)copper(II) monohydrate
;
loop_
    _publ_author_name
    _publ_author_address
    'Zhen Ma'
;
School of Chemistry and Chemical Engineering
Guangxi University
Guangxi 530004
People's Republic of China and
Fujian Institute of Research on the Structure of Matter
Fuzhou, Fujian, 350002
People's Republic of China
;
    'Chunyan Bi'
;
School of Chemistry and Chemical Engineering
Guangxi University
Guangxi 530004
People's Republic of China
;
    'Guangyou Ran'
;
School of Chemistry and Chemical Engineering
Guangxi University
Guangxi 530004
People's Republic of China
;
    'Zhang Wu'
;
School of Chemistry and Chemical Engineering
Guangxi University
Guangxi 530004
People's Republic of China
;
    'Baoqing Liu'
;
School of Chemistry and Chemical Engineering
Guangxi University
Guangxi 530004
People's Republic of China
;
    'Miao Hu'
;
School of Chemistry and Chemical Engineering
Guangxi University
Guangxi 530004
People's Republic of China
;
    'Yanpeng Xing'
;
School of Chemistry and Chemical Engineering
Guangxi University
Guangxi 530004
People's Republic of China
;
