# Supplementary material for: Dibrom­ido(4′-phenyl-2,2′:6′,2′′-terpyrid­yl)copper(II) hemihydrate
Source: Acta Crystallogr Sect E Struct Rep Online. 2010 Mar 27;66(Pt 4):m465. doi: 10.1107/S1600536810010585 (PMC2983813; doi:10.1107/S1600536810010585)
Supplement: Supplementary file 2 [file e-66-0m465-Isup2.hkl]

# 
# h,k,l, Fc-squared, Fo-squared, sigma(Fo-squared) and status flag 
# 
data_I
_shelx_title ' d in P-1' 
_shelx_refln_list_code          4 
_shelx_F_calc_maximum      267.52 
_exptl_crystal_F_000      1064.00 
_reflns_d_resolution_high  0.7700 
 
loop_ 
 _symmetry_equiv_pos_as_xyz 
 'x, y, z' 
 '-x, -y, -z' 
 
_cell_length_a    10.1369 
_cell_length_b    10.8131 
_cell_length_c    18.6879 
_cell_angle_alpha  73.629 
_cell_angle_beta   77.088 
_cell_angle_gamma  87.567 
 
_shelx_F_squared_multiplier     1.000 
 
loop_ 
 _refln_index_h 
 _refln_index_k 
 _refln_index_l 
 _refln_F_squared_calc 
 _refln_F_squared_meas 
 _refln_F_squared_sigma 
 _refln_observed_status 
   2   0   0       80.58       93.48      4.74 o 
   3   0   0      298.87      311.49     10.23 o 
   4   0   0    10690.88    11348.93     94.01 o 
   5   0   0     4827.34     5087.91     54.15 o 
   6   0   0      365.44      276.71      9.07 o 
   7   0   0      302.11      357.16     43.28 o 
   8   0   0      178.01      165.70     31.36 o 
   9   0   0     5014.16     5037.33    156.06 o 
  10   0   0     6010.76     6400.20    157.91 o 
  11   0   0      988.18      980.34     61.02 o 
  12   0   0        2.75      -14.93     30.95 o 
 -12   1   0     1124.76     1124.74    120.10 o 
 -11   1   0        0.64       11.92     30.70 o 
 -10   1   0     1570.75     1544.76     84.05 o 
  -9   1   0     2116.09     2143.87    107.99 o 
  -8   1   0     3813.89     4027.90    129.22 o 
  -7   1   0     3867.15     3833.83    107.23 o 
  -6   1   0    11028.50    11465.65    161.83 o 
  -5   1   0      251.90      251.05     37.64 o 
  -4   1   0    30047.85    31614.61    208.19 o 
  -3   1   0      759.70      746.03     15.63 o 
  -2   1   0    11952.17    12761.22     68.59 o 
  -1   1   0     3542.57     3561.41     30.18 o 
   1   1   0    10536.93    10564.59     89.07 o 
   2   1   0      823.80      781.71     16.21 o 
   3   1   0     1265.89     1237.15     22.93 o 
   4   1   0     1981.54     1769.85     31.16 o 
   5   1   0     6551.99     6326.84     61.50 o 
   6   1   0    11497.74    12388.57     77.72 o 
   7   1   0     1465.10     1477.27     30.87 o 
   8   1   0      528.32      468.87     42.95 o 
   9   1   0     2315.78     2341.23    131.02 o 
  10   1   0      244.24      337.10     45.67 o 
  11   1   0       38.12       90.56     21.31 o 
  12   1   0        4.39       51.21     33.06 o 
 -12   2   0        5.93       16.27     22.46 o 
 -11   2   0     1094.91     1080.51     95.93 o 
 -10   2   0      101.22       85.18     31.86 o 
  -9   2   0      195.15      140.54     59.64 o 
  -8   2   0      445.33      498.16     61.03 o 
  -7   2   0     2645.87     2682.06     92.36 o 
  -6   2   0       59.21       93.61     38.58 o 
  -5   2   0      510.96      504.30      6.91 o 
  -4   2   0    12699.65    13098.63    144.80 o 
  -3   2   0     7242.44     6911.30     58.85 o 
  -2   2   0     1086.72     1030.74     28.99 o 
  -1   2   0     1536.74     1472.91     48.41 o 
   0   2   0     4652.73     4521.32    136.34 o 
   1   2   0     2876.14     2713.35     40.28 o 
   2   2   0        8.87       25.29      7.61 o 
   3   2   0    13950.27    14133.70     86.01 o 
   4   2   0      486.84      522.59     20.31 o 
   5   2   0    24852.87    25132.32    263.33 o 
   6   2   0     9558.23     9294.58     73.79 o 
   7   2   0      176.89      191.68     20.62 o 
   8   2   0      156.56      167.54     18.57 o 
   9   2   0     2115.84     2062.11     65.88 o 
  10   2   0     2689.21     2739.08     91.40 o 
  11   2   0        4.27       66.43     27.65 o 
  12   2   0      534.04      432.48     84.69 o 
 -12   3   0     1315.18     1388.82    120.52 o 
 -11   3   0      139.80      121.79     48.55 o 
 -10   3   0       68.13       82.69     40.37 o 
  -9   3   0      829.11      831.48     82.99 o 
  -8   3   0     1805.61     1815.67    100.50 o 
  -7   3   0     6197.26     6177.96    144.07 o 
  -6   3   0      274.89      224.91      7.53 o 
  -5   3   0      357.56      334.37     17.87 o 
  -4   3   0     1948.21     1922.89     41.14 o 
  -3   3   0      956.84      837.25     25.34 o 
  -2   3   0     7523.87     7121.62    104.72 o 
  -1   3   0     3276.20     3232.49     67.78 o 
   0   3   0     2851.68     2765.28     86.46 o 
   1   3   0    15660.14    14935.10    132.79 o 
   2   3   0     5166.03     4760.14     71.48 o 
   3   3   0      122.99      159.58     12.49 o 
   4   3   0     3724.59     3643.43     54.12 o 
   5   3   0       21.25        7.12     10.72 o 
   6   3   0       29.13       12.45     23.66 o 
   7   3   0      595.18      574.47     26.32 o 
   8   3   0     3478.85     3309.31     70.59 o 
   9   3   0      646.42      677.18     42.31 o 
  10   3   0       76.47       97.76     27.48 o 
  11   3   0     2681.53     2825.82    181.96 o 
  12   3   0      429.11      395.44     84.78 o 
 -12   4   0      764.59      576.99     94.98 o 
 -11   4   0       14.37      -47.24     50.01 o 
 -10   4   0       43.93       72.16     43.24 o 
  -9   4   0      371.90      389.42     72.55 o 
  -8   4   0     7600.96     7648.27    174.14 o 
  -7   4   0     5909.77     5804.41    162.94 o 
  -6   4   0      801.73      707.52     54.61 o 
  -5   4   0     1695.13     1633.00     36.65 o 
  -4   4   0     4466.66     4462.54     65.75 o 
  -3   4   0     1487.53     1360.91     53.87 o 
  -2   4   0     8724.53     8414.53    156.91 o 
  -1   4   0       18.11       38.27     21.92 o 
   0   4   0     3650.86     3385.98     80.67 o 
   1   4   0      193.54      190.95     21.06 o 
   2   4   0    52936.46    51107.04    154.50 o 
   3   4   0     1767.21     1744.67     36.86 o 
   4   4   0    10754.00    11273.15     99.41 o 
   5   4   0       25.03       33.17     13.19 o 
   6   4   0    14742.98    15123.51    135.58 o 
   7   4   0     4133.70     4191.72     64.12 o 
   8   4   0     2986.96     2990.42     85.93 o 
   9   4   0      306.60      284.26     53.97 o 
  10   4   0      271.94      290.52     40.00 o 
  11   4   0      461.15      580.10     87.09 o 
  12   4   0     2195.83     2479.97    156.60 o 
 -12   5   0      620.64      564.15    100.50 o 
 -11   5   0     1874.70     1894.86    126.19 o 
 -10   5   0      519.14      399.57    110.04 o 
  -9   5   0       58.55       51.62     37.09 o 
  -8   5   0     2247.26     2344.65    110.24 o 
  -7   5   0     1447.90     1385.44     83.61 o 
  -6   5   0     1031.01     1006.57     33.82 o 
  -5   5   0     2125.08     1973.21     48.78 o 
  -4   5   0    11351.34    11212.39    103.94 o 
  -3   5   0       70.74       86.94     16.48 o 
  -2   5   0    37447.02    36322.31    204.21 o 
  -1   5   0       30.21       27.06     18.85 o 
   0   5   0       17.49       34.59     12.95 o 
   1   5   0     2179.49     1884.01     56.24 o 
   2   5   0    11198.96    11017.83    130.53 o 
   3   5   0     1555.73     1482.42     33.63 o 
   4   5   0       36.09       36.34     17.14 o 
   5   5   0     2584.60     2571.99     61.46 o 
   6   5   0     3071.91     3061.67     62.80 o 
   7   5   0     4941.20     4752.96    159.77 o 
   8   5   0     2487.63     2446.01     58.23 o 
   9   5   0     1719.40     1571.58     80.14 o 
  10   5   0      873.44      927.83     96.72 o 
  11   5   0      120.54      156.65     48.88 o 
 -11   6   0     5022.74     5131.54    215.99 o 
 -10   6   0     1042.07     1058.44    106.54 o 
  -9   6   0     2568.13     2641.65    132.21 o 
  -8   6   0      705.64      645.37     75.86 o 
  -7   6   0      386.78      372.89     64.98 o 
  -6   6   0      543.75      538.70     62.85 o 
  -5   6   0     2791.61     2683.32     97.89 o 
  -4   6   0        4.24       22.49     23.75 o 
  -3   6   0      889.12      825.28     38.53 o 
  -2   6   0     4193.52     3869.91     87.15 o 
  -1   6   0     7493.78     6973.13    142.44 o 
   0   6   0    13287.06    13091.80    211.54 o 
   1   6   0     7684.10     7605.05    113.19 o 
   2   6   0      498.93      466.49     33.33 o 
   3   6   0     9331.46     9460.03    194.63 o 
   4   6   0      158.03      126.95     17.70 o 
   5   6   0     9220.27     9129.42    131.83 o 
   6   6   0     2650.52     2576.97     88.59 o 
   7   6   0     5602.67     5545.94    133.20 o 
   8   6   0      253.54      246.68     22.88 o 
   9   6   0        1.20       39.67     43.40 o 
  10   6   0      282.44      249.94     68.65 o 
  11   6   0      763.81      855.98    104.43 o 
 -11   7   0      424.87      328.47     85.96 o 
 -10   7   0      323.02      316.68     85.45 o 
  -9   7   0       67.02       91.20     44.46 o 
  -8   7   0      163.63      144.40     81.04 o 
  -7   7   0      353.42      406.83     73.77 o 
  -6   7   0     4139.44     4137.69     93.44 o 
  -5   7   0     6234.06     6074.64    145.41 o 
  -4   7   0       63.88       94.27     22.71 o 
  -3   7   0       58.24       49.16     17.69 o 
  -2   7   0      199.79      175.29     55.05 o 
  -1   7   0      486.99      417.38     35.77 o 
   0   7   0     3449.31     3409.85    107.71 o 
   1   7   0     3203.14     3228.47     78.91 o 
   2   7   0      880.97      829.84     55.18 o 
   3   7   0     8933.64     8383.39    190.48 o 
   4   7   0     3620.85     3819.35     97.62 o 
   5   7   0       65.93      110.89     33.91 o 
   6   7   0      215.38      226.65     27.35 o 
   7   7   0      270.47      249.55     29.47 o 
   8   7   0     2362.81     2232.03     80.62 o 
   9   7   0      223.19      193.74     39.66 o 
  10   7   0      360.13      464.89     93.29 o 
 -10   8   0       13.53       43.46     36.87 o 
  -9   8   0     1479.73     1599.70    120.27 o 
  -8   8   0      208.91      117.20     69.15 o 
  -7   8   0        6.47       21.94     32.07 o 
  -6   8   0     2779.00     2757.71     79.59 o 
  -5   8   0     3964.71     3902.90     96.40 o 
  -4   8   0      684.11      642.16     40.84 o 
  -3   8   0        1.12       49.72     15.92 o 
  -2   8   0      662.45      637.88     52.54 o 
  -1   8   0     5673.44     5738.68    145.21 o 
   0   8   0      283.71      291.46     47.52 o 
   1   8   0      315.30      291.76     43.35 o 
   2   8   0        6.82       25.96     28.65 o 
   3   8   0     1979.21     1906.11     70.49 o 
   4   8   0     4082.50     3987.89    102.42 o 
   5   8   0      163.19      196.67     61.41 o 
   6   8   0     3587.79     3960.04    231.32 o 
   7   8   0      101.17       24.06     21.60 o 
   8   8   0     4436.89     4430.82    160.20 o 
   9   8   0     4016.58     4017.81    245.72 o 
  10   8   0     3628.83     3879.48    174.87 o 
  -9   9   0     1691.66     1698.16    130.73 o 
  -8   9   0      188.95      240.90     87.97 o 
  -7   9   0        5.62      -14.64     48.47 o 
  -6   9   0     2676.59     2663.45     81.31 o 
  -5   9   0      897.03      908.73     96.45 o 
  -4   9   0      212.00      237.77     79.54 o 
  -3   9   0      557.22      598.17     46.35 o 
  -2   9   0     4311.17     4407.17    103.05 o 
  -1   9   0       26.92       76.87     27.92 o 
   0   9   0    14347.99    14595.14    260.08 o 
   1   9   0      163.77      181.76     40.28 o 
   2   9   0      414.77      391.20     52.92 o 
   3   9   0     1514.71     1448.63     64.90 o 
   4   9   0     8065.31     8495.44    198.23 o 
   5   9   0     5074.98     5386.53    149.32 o 
   6   9   0      746.55      890.74     90.72 o 
   7   9   0      103.19      162.73     85.97 o 
   8   9   0      165.19      249.24     64.47 o 
   9   9   0       38.91       24.12     64.73 o 
  -8  10   0      110.34       73.10     57.65 o 
  -7  10   0     2982.84     2982.22    153.74 o 
  -6  10   0     1656.15     1753.49    132.53 o 
  -5  10   0      418.88      429.49     46.09 o 
  -4  10   0     2973.97     3175.48    106.39 o 
  -3  10   0     1379.69     1325.65     69.60 o 
  -2  10   0      231.61      191.33     61.88 o 
  -1  10   0     2677.38     2665.65    139.43 o 
   0  10   0      516.65      502.55     43.59 o 
   1  10   0     1813.38     1690.32    107.58 o 
   2  10   0      130.59       87.58     72.29 o 
   3  10   0     2675.14     2648.82    194.15 o 
   4  10   0       12.42        5.29     44.51 o 
   5  10   0     4108.56     4417.10    160.54 o 
   6  10   0        5.00       20.20     44.51 o 
   7  10   0     2446.08     2501.59    108.48 o 
   8  10   0      295.34      222.14     46.28 o 
  -7  11   0       81.49       64.51     53.15 o 
  -6  11   0       69.62       33.58     36.65 o 
  -5  11   0      177.73      226.44     42.95 o 
  -4  11   0     2664.99     2668.46    112.50 o 
  -3  11   0     5798.85     6298.64    256.55 o 
  -2  11   0      159.97      112.90     41.50 o 
  -1  11   0      978.26      967.21     58.76 o 
   0  11   0      153.08      190.11     77.89 o 
   1  11   0     3973.73     4287.73    163.34 o 
   2  11   0      106.19       61.36     53.06 o 
   3  11   0     1250.86     1296.40    106.94 o 
   4  11   0       73.44      100.40     46.64 o 
   5  11   0      936.52      976.76     73.49 o 
   6  11   0      486.95      536.57     68.56 o 
   7  11   0      399.03      423.01     63.83 o 
  -6  12   0       72.28       88.12     44.52 o 
  -5  12   0        8.38       65.10     41.73 o 
  -4  12   0      627.72      764.04     64.46 o 
  -3  12   0      108.83       98.11     32.18 o 
  -2  12   0      147.93      120.60     34.57 o 
  -1  12   0        7.03      -19.91     32.52 o 
   0  12   0      223.63      209.39     33.58 o 
   1  12   0     1528.13     1457.00     72.10 o 
   2  12   0        1.79       57.14     46.54 o 
   3  12   0      306.09      291.90     88.48 o 
   5  12   0       22.67       42.65    118.08 o 
  -3  13   0     2013.95     2149.50     96.90 o 
  -2  13   0        0.15       66.33     22.90 o 
  -1  13   0      527.06      513.61     58.29 o 
   0  13   0      864.84      923.21    161.28 o 
   1  13   0      130.31       87.35     49.77 o 
   2  13   0     2530.48     2629.71    140.99 o 
   3  13   0       11.51       -3.52     61.47 o 
  -2 -13   1     1015.96      948.58    153.83 o 
  -1 -13   1     1269.37     1371.29    170.08 o 
   0 -13   1      105.97       89.99     37.61 o 
   1 -13   1      615.21      489.50     64.90 o 
   2 -13   1     2921.46     3441.61    114.91 o 
   3 -13   1      581.83      571.60     60.74 o 
  -5 -12   1     4726.65     5343.36    145.03 o 
  -4 -12   1      265.43      196.82     46.81 o 
  -3 -12   1      200.97      184.02     73.73 o 
  -2 -12   1      902.68      950.97     97.34 o 
  -1 -12   1      120.94      137.57     23.15 o 
   0 -12   1      572.90      530.09     85.72 o 
   1 -12   1     2142.23     2418.47    126.83 o 
   2 -12   1      390.41      370.79     50.74 o 
   3 -12   1      163.64      123.12     41.12 o 
   4 -12   1     2534.86     2876.36    106.16 o 
   5 -12   1      244.39      149.26     38.07 o 
  -6 -11   1       19.71       37.95     29.84 o 
  -5 -11   1       33.55       50.76     24.89 o 
  -4 -11   1       70.42       28.72     76.03 o 
  -3 -11   1     1898.25     2017.72    138.23 o 
  -2 -11   1     2327.33     2296.06    157.50 o 
  -1 -11   1        6.94       98.66     36.57 o 
   0 -11   1      647.37      671.94     86.14 o 
   1 -11   1     1142.64     1186.15     65.92 o 
   2 -11   1      101.19       45.02     66.63 o 
   3 -11   1       45.32       33.86     25.19 o 
   4 -11   1       70.50      135.65     37.21 o 
   5 -11   1       36.02      125.73     42.62 o 
   6 -11   1       76.89       82.06     61.12 o 
   7 -11   1     2239.75     2656.04    152.93 o 
  -8 -10   1        5.95      -34.72     39.01 o 
  -7 -10   1       68.43       65.99     38.21 o 
  -6 -10   1        5.70       19.50     42.68 o 
  -5 -10   1      388.21      411.72     53.51 o 
  -4 -10   1      845.21      782.12     71.45 o 
  -3 -10   1       23.43       69.00     23.48 o 
  -2 -10   1     2063.24     2157.35    119.44 o 
  -1 -10   1      572.58      579.25     78.38 o 
   0 -10   1    18797.75    19686.74   2423.56 o 
   1 -10   1      380.71      428.45     46.22 o 
   2 -10   1        3.36       27.48     15.67 o 
   3 -10   1     1247.18     1327.75     67.00 o 
   4 -10   1     1851.03     1976.92     77.98 o 
   5 -10   1      340.88      358.07     46.17 o 
   6 -10   1      566.16      695.37     89.77 o 
   7 -10   1       30.43      -28.91     52.89 o 
   8 -10   1       27.35       39.65     55.44 o 
  -9  -9   1      263.87      309.05     48.83 o 
  -8  -9   1      966.86     1044.89     81.05 o 
  -7  -9   1        2.58       61.76     30.30 o 
  -6  -9   1     8321.50     9084.94    364.99 o 
  -5  -9   1      722.50      661.07     58.60 o 
  -4  -9   1     7072.52     7512.48    252.32 o 
  -3  -9   1      686.72      754.47     66.76 o 
  -2  -9   1     6323.23     6291.39    196.92 o 
  -1  -9   1      401.22      392.19     82.93 o 
   0  -9   1     1113.28     1094.64     79.34 o 
   1  -9   1     2006.97     1923.42     69.27 o 
   2  -9   1      123.65      125.02     38.50 o 
   3  -9   1      315.29      311.87     40.86 o 
   4  -9   1     4852.73     5013.08    129.95 o 
   5  -9   1     3838.37     3988.60    118.57 o 
   6  -9   1     5715.21     6180.58    153.96 o 
   7  -9   1      281.34      352.73     63.56 o 
   8  -9   1     1157.77     1257.67    121.04 o 
   9  -9   1       66.03      131.51     62.40 o 
  -9  -8   1       95.77      123.69     34.19 o 
  -8  -8   1      235.58      218.60     62.85 o 
  -7  -8   1     1517.40     1523.53     74.39 o 
  -6  -8   1      465.84      425.33     60.06 o 
  -5  -8   1      196.65      215.98     33.45 o 
  -4  -8   1      660.21      648.98     48.22 o 
  -3  -8   1    10064.37    10079.26    151.18 o 
  -2  -8   1      100.29      120.04     35.59 o 
  -1  -8   1      167.31      232.01     48.93 o 
   0  -8   1     3434.18     3380.37    124.19 o 
   1  -8   1     5458.54     5582.50    144.38 o 
   2  -8   1        0.88       44.46     20.96 o 
   3  -8   1     3613.06     3467.27     94.58 o 
   4  -8   1     1511.23     1483.28     57.68 o 
   5  -8   1     1618.83     1521.71     92.58 o 
   6  -8   1     2270.13     2239.26     74.04 o 
   7  -8   1     2158.42     2086.21    123.35 o 
   8  -8   1        2.02       20.30     42.21 o 
   9  -8   1       74.22       76.60     54.56 o 
  10  -8   1      118.59      179.54     68.59 o 
 -10  -7   1     1220.14     1118.72     99.35 o 
  -9  -7   1     4644.81     4637.10    147.74 o 
  -8  -7   1     1835.95     1801.09     71.08 o 
  -7  -7   1     9298.95     9730.62    227.09 o 
  -6  -7   1       58.45       61.40     15.70 o 
  -5  -7   1        0.78       10.57     14.01 o 
  -4  -7   1      846.57      868.47     48.15 o 
  -3  -7   1     1615.29     1685.48     70.27 o 
  -2  -7   1      604.01      570.22     45.84 o 
  -1  -7   1     7264.76     6853.22    245.09 o 
   0  -7   1     6329.24     6099.07    152.52 o 
   1  -7   1      154.89      143.40     34.04 o 
   2  -7   1    12600.06    12794.49    194.78 o 
   3  -7   1     5036.21     5110.15     95.39 o 
   4  -7   1     3761.08     3716.13     90.03 o 
   5  -7   1      511.90      420.21     35.09 o 
   6  -7   1      145.49      167.10     62.79 o 
   7  -7   1     2591.39     2602.54    131.74 o 
   8  -7   1      265.82      370.58     75.94 o 
   9  -7   1     2550.97     2507.19    156.04 o 
  10  -7   1       64.36      -12.76     59.40 o 
  11  -7   1     1568.38     1891.49    164.74 o 
 -11  -6   1      300.12      328.41     69.16 o 
 -10  -6   1       19.47       -6.46     53.27 o 
  -9  -6   1       33.51       43.50     24.10 o 
  -8  -6   1     1055.40     1077.31     43.74 o 
  -7  -6   1      254.30      252.70     25.17 o 
  -6  -6   1      895.03      819.68     33.76 o 
  -5  -6   1     5549.63     5546.90     96.48 o 
  -4  -6   1     2787.68     2791.11     53.66 o 
  -3  -6   1       40.56       77.35     24.11 o 
  -2  -6   1       42.75       53.10     23.21 o 
  -1  -6   1       35.08       69.38     38.26 o 
   0  -6   1      428.98      460.15     47.37 o 
   1  -6   1      655.56      848.73     56.40 o 
   2  -6   1    21584.41    21961.42    162.70 o 
   3  -6   1        4.32       43.23     18.17 o 
   4  -6   1      655.46      628.09     37.16 o 
   5  -6   1     3571.70     3454.28     82.05 o 
   6  -6   1     4808.61     4825.32     93.36 o 
   7  -6   1     5130.82     5225.97    155.98 o 
   8  -6   1     1883.10     1787.12    108.22 o 
   9  -6   1        3.66      -48.68     48.68 o 
  10  -6   1        5.79       36.69     30.22 o 
  11  -6   1       10.77       49.34     51.23 o 
 -11  -5   1     1545.64     1595.54    115.24 o 
 -10  -5   1     1831.28     1960.25    135.30 o 
  -9  -5   1        5.63       41.01     14.40 o 
  -8  -5   1      607.73      545.95     34.70 o 
  -7  -5   1      732.65      733.39     33.48 o 
  -6  -5   1      791.27      758.71     33.08 o 
  -5  -5   1      506.68      478.68     38.18 o 
  -4  -5   1    18713.52    19128.69    162.81 o 
  -3  -5   1     1286.51     1270.21     33.00 o 
  -2  -5   1    29025.77    27397.55    244.82 o 
  -1  -5   1     2375.55     2159.64     55.01 o 
   0  -5   1     3465.04     3293.83     83.03 o 
   1  -5   1     1007.81      852.00     50.36 o 
   2  -5   1     9455.39     8951.13    117.53 o 
   3  -5   1     1986.18     1972.08     49.84 o 
   4  -5   1      257.26      215.94     39.44 o 
   5  -5   1      396.16      345.61     30.79 o 
   6  -5   1     4257.37     4234.11     85.41 o 
   7  -5   1     3346.85     3438.31    143.42 o 
   8  -5   1     4891.58     4931.96    170.76 o 
   9  -5   1       55.40      -24.60     48.19 o 
  10  -5   1     1289.45     1284.15    105.72 o 
  11  -5   1      136.50       52.24     33.84 o 
  12  -5   1     4266.15     4491.97    181.84 o 
 -11  -4   1     4123.00     4261.16    195.67 o 
 -10  -4   1      284.82      267.98     37.44 o 
  -9  -4   1       29.91       47.35     20.09 o 
  -8  -4   1     9327.96     9967.76    178.32 o 
  -7  -4   1      735.36      726.92     33.33 o 
  -6  -4   1     2593.51     2463.74     65.99 o 
  -5  -4   1     1679.58     1599.49     45.28 o 
  -4  -4   1     4902.87     4828.62     61.05 o 
  -3  -4   1     1757.24     1668.59     34.08 o 
  -2  -4   1     2182.06     2140.40     41.08 o 
  -1  -4   1    18982.56    18176.75    139.51 o 
   0  -4   1     6883.40     6687.96    124.45 o 
   1  -4   1      286.24      328.56     29.48 o 
   2  -4   1     4223.83     3962.72     69.47 o 
   3  -4   1    16261.74    15589.71    109.48 o 
   4  -4   1     1838.51     1789.24     43.29 o 
   5  -4   1     3643.38     3495.40     72.01 o 
   6  -4   1     3593.77     3572.09     48.91 o 
   7  -4   1      554.58      539.88     60.25 o 
   8  -4   1      296.43      356.91     54.13 o 
   9  -4   1      482.58      588.33     83.34 o 
  10  -4   1       89.95      118.28     44.57 o 
  11  -4   1      377.35      352.50     69.43 o 
  12  -4   1      597.17      464.83     76.83 o 
 -12  -3   1      244.15      237.95     56.78 o 
 -11  -3   1      793.32      834.12     58.54 o 
 -10  -3   1      391.36      452.34     42.17 o 
  -9  -3   1     2049.43     2102.92     77.28 o 
  -8  -3   1      124.02       93.80     19.43 o 
  -7  -3   1    11181.68    11657.30    136.02 o 
  -6  -3   1    11618.71    11740.53    124.76 o 
  -5  -3   1    24289.83    24129.14    143.05 o 
  -4  -3   1      429.65      418.06     20.55 o 
  -3  -3   1      395.98      320.03     17.20 o 
  -2  -3   1     1036.40     1055.82     27.08 o 
  -1  -3   1    41652.88    40409.62    194.84 o 
   0  -3   1      105.81       93.68     20.75 o 
   1  -3   1     9391.41     8963.41    137.45 o 
   2  -3   1     2419.46     2374.84     47.72 o 
   3  -3   1     1325.81     1327.72     58.46 o 
   4  -3   1     5730.75     5364.84     79.90 o 
   5  -3   1     6097.62     6248.73     83.43 o 
   6  -3   1     1021.93      995.57     17.88 o 
   7  -3   1       21.21       34.95     30.00 o 
   8  -3   1     5133.85     5097.81    142.20 o 
   9  -3   1     4513.07     4682.53    172.48 o 
  10  -3   1      685.77      703.78     82.73 o 
  11  -3   1      348.22      221.45     59.03 o 
  12  -3   1       77.91       42.66     43.47 o 
 -12  -2   1      276.24      245.22     42.37 o 
 -11  -2   1     3823.02     3748.02    125.42 o 
 -10  -2   1      959.27      902.05     56.63 o 
  -9  -2   1     4573.49     4710.59    120.18 o 
  -8  -2   1      560.05      571.11     27.67 o 
  -7  -2   1     1282.82     1196.49     32.26 o 
  -6  -2   1      498.92      443.75     22.66 o 
  -5  -2   1      443.96      467.07     20.50 o 
  -4  -2   1      595.24      682.21     24.15 o 
  -3  -2   1      271.03      258.10     15.59 o 
  -2  -2   1     1662.30     1580.48     29.22 o 
  -1  -2   1       53.90       88.02      9.53 o 
   0  -2   1     4525.38     4254.51     75.32 o 
   1  -2   1     1415.57     1342.90     39.75 o 
   2  -2   1     1977.99     1963.21     37.26 o 
   3  -2   1     7015.54     6666.09     73.29 o 
   4  -2   1      991.93      903.74     19.38 o 
   5  -2   1     1003.39      907.72     61.56 o 
   6  -2   1      171.88      133.01     65.65 o 
   7  -2   1     2253.04     2270.37     83.69 o 
   8  -2   1     2949.12     2867.95    110.53 o 
  10  -2   1     1778.67     1722.82     94.58 o 
  11  -2   1      317.06      300.85     80.71 o 
  12  -2   1      208.64      209.04     71.74 o 
 -12  -1   1      667.29      670.33     54.19 o 
 -11  -1   1      642.59      576.95     51.76 o 
 -10  -1   1      642.15      618.13     49.47 o 
  -9  -1   1     7518.90     7756.60    263.13 o 
  -8  -1   1     1781.93     1709.95     61.05 o 
  -7  -1   1      102.59      104.64     23.28 o 
  -6  -1   1     1897.12     1954.04     64.39 o 
  -5  -1   1     2775.94     2792.18     37.14 o 
  -4  -1   1     5405.71     5674.98     67.37 o 
  -3  -1   1      151.91      176.29     11.02 o 
  -2  -1   1    43468.78    46445.72    248.90 o 
  -1  -1   1      101.29      102.78     11.03 o 
   0  -1   1    26710.65    27182.92    205.91 o 
   1  -1   1    13710.18    13532.66    202.54 o 
   2  -1   1      463.69      467.72      8.36 o 
   3  -1   1     2343.15     2328.41     43.55 o 
   4  -1   1    32898.86    34339.29    218.46 o 
   5  -1   1    22421.74    22670.06    195.27 o 
   6  -1   1     2378.92     2401.91     87.41 o 
   7  -1   1      124.64       99.24     53.34 o 
   8  -1   1     3450.31     3388.60    120.08 o 
   9  -1   1       79.86       82.87     48.30 o 
  10  -1   1     2951.52     3158.71    153.78 o 
  11  -1   1       42.06       81.90     19.63 o 
  12  -1   1      672.44      642.86     71.94 o 
 -12   0   1      612.38      671.85     56.50 o 
 -11   0   1      576.90      590.79     53.71 o 
 -10   0   1      287.03      274.80     44.19 o 
  -9   0   1      773.19      787.39     47.08 o 
  -8   0   1     1259.54     1332.71     59.20 o 
  -7   0   1     2424.40     2383.97     64.78 o 
  -5   0   1      321.51      353.24     20.53 o 
  -4   0   1    17168.87    17716.59    100.64 o 
  -3   0   1      779.96      810.58     15.72 o 
  -2   0   1    11430.58    12116.16    121.14 o 
  -1   0   1    20236.91    21885.94     97.08 o 
   2   0   1     1151.45     1197.90     19.55 o 
   3   0   1       85.88       77.84      8.07 o 
   4   0   1     6057.10     6258.97    111.82 o 
   5   0   1     9118.02     9091.26    107.96 o 
   7   0   1      559.28      449.08     50.63 o 
   8   0   1     7839.34     8114.08    194.84 o 
   9   0   1      349.27      352.14     71.01 o 
  10   0   1     2436.96     2518.93     78.98 o 
  11   0   1       29.72        5.20     20.81 o 
  12   0   1      371.47      305.25     46.46 o 
 -12   1   1      428.71      369.36     58.13 o 
 -11   1   1      354.36      401.75     55.98 o 
 -10   1   1     2042.63     2012.17     69.70 o 
  -8   1   1     2127.24     2122.05    105.73 o 
  -7   1   1     2503.44     2555.52     91.31 o 
  -6   1   1      172.47      192.80     11.07 o 
  -5   1   1     3531.51     3701.22     34.21 o 
  -4   1   1     9638.01     9882.91     50.30 o 
  -3   1   1    31312.10    32165.52    204.10 o 
  -2   1   1     3184.56     3460.05     31.45 o 
  -1   1   1     2016.94     2473.93     37.64 o 
   1   1   1    33394.66    35933.61    152.08 o 
   2   1   1     8453.06     8646.47     57.78 o 
   3   1   1    14567.33    15515.12     83.52 o 
   4   1   1     3326.32     3278.59     40.26 o 
   5   1   1       23.19       28.24      9.69 o 
   6   1   1     3776.16     3913.82     61.16 o 
   7   1   1     5902.78     6075.58     71.51 o 
   8   1   1       55.55       45.51     33.35 o 
   9   1   1      102.97      128.03     46.22 o 
  10   1   1     5459.46     5699.52    156.28 o 
  11   1   1     4210.39     4525.47    153.32 o 
  12   1   1      472.02      470.97     49.58 o 
 -12   2   1       55.05       58.98     33.85 o 
 -11   2   1       39.09       28.42     43.37 o 
 -10   2   1        3.04       10.43     31.88 o 
  -9   2   1     3016.80     2802.13    115.94 o 
  -8   2   1     4185.88     4182.56    124.54 o 
  -7   2   1     9660.71     9817.98    194.07 o 
  -6   2   1        4.15       18.02     25.87 o 
  -5   2   1     4621.01     4597.54     40.53 o 
  -4   2   1      871.86      845.84     20.39 o 
  -3   2   1    24874.51    26668.65    328.20 o 
  -2   2   1     5010.18     5174.55     60.14 o 
  -1   2   1      819.96      754.11     19.87 o 
   0   2   1        8.03       12.59     14.13 o 
   1   2   1        0.09        8.56      4.77 o 
   2   2   1     6565.44     6541.02     53.81 o 
   3   2   1      573.85      579.90     16.93 o 
   4   2   1      356.12      436.19     19.21 o 
   5   2   1     6607.95     6893.22     66.55 o 
   6   2   1      792.49      648.27     26.00 o 
   7   2   1     3423.62     3365.60     45.92 o 
   8   2   1      123.77      145.53     16.25 o 
   9   2   1       14.52       31.36     18.35 o 
  10   2   1      291.58      316.10     38.58 o 
  11   2   1       61.24       63.39     18.82 o 
  12   2   1      429.60      346.54     72.91 o 
 -12   3   1      932.05      984.29    105.78 o 
 -11   3   1      115.98       73.98     40.24 o 
 -10   3   1     2011.28     2031.88    114.90 o 
  -9   3   1       63.94      104.59     45.84 o 
  -8   3   1      628.84      560.43     61.86 o 
  -7   3   1     6458.96     6563.37    151.77 o 
  -6   3   1     1020.80      938.86     19.85 o 
  -5   3   1     1257.99     1243.41     33.47 o 
  -4   3   1      231.20      224.26     15.42 o 
  -3   3   1    14327.11    15195.71    109.37 o 
  -2   3   1     4043.74     3789.28     53.96 o 
  -1   3   1     6855.87     7015.96     79.42 o 
   0   3   1    26874.19    27879.10    245.14 o 
   1   3   1     1599.58     1541.28     48.83 o 
   2   3   1    20219.82    19812.60    108.24 o 
   3   3   1     2666.11     2695.10     67.15 o 
   4   3   1     3116.04     3395.22     41.34 o 
   5   3   1     3450.16     3496.36     48.03 o 
   6   3   1    15707.88    16056.66    194.61 o 
   7   3   1    13120.63    13192.30    120.73 o 
   8   3   1      914.78      902.95     35.47 o 
   9   3   1       45.77       43.86     22.33 o 
  10   3   1       21.74        8.34     29.19 o 
  11   3   1     1201.14     1026.54    106.03 o 
  12   3   1      190.54      233.35     43.57 o 
 -12   4   1        5.87       90.47     60.22 o 
 -11   4   1     2234.82     2036.55    139.61 o 
 -10   4   1     1061.78     1082.03     94.07 o 
  -9   4   1      249.67      253.18     68.16 o 
  -8   4   1        4.99       24.45     30.84 o 
  -7   4   1      382.26      388.48     54.23 o 
  -6   4   1     2604.14     2459.76     40.67 o 
  -5   4   1     1642.27     1571.96     36.94 o 
  -4   4   1    25380.13    26246.61    371.21 o 
  -3   4   1      389.76      433.68     26.15 o 
  -2   4   1    15952.29    15029.41    100.99 o 
  -1   4   1       40.62       82.28     16.47 o 
   0   4   1     9017.40     8802.64    146.19 o 
   1   4   1    15306.49    14449.52    124.91 o 
   2   4   1     9796.56     8877.42    125.06 o 
   3   4   1    13470.62    13282.91     76.62 o 
   4   4   1       17.54       14.74     11.98 o 
   5   4   1     1910.99     1742.71     35.40 o 
   6   4   1     3939.60     4109.09     54.95 o 
   7   4   1     2759.39     2766.64     64.97 o 
   8   4   1      920.90      952.61     34.56 o 
   9   4   1     1147.43     1100.89     54.32 o 
  10   4   1     1655.52     1567.24     95.33 o 
  11   4   1       73.29      126.01     49.00 o 
  12   4   1     5352.34     5735.50    200.04 o 
 -11   5   1     2671.73     2993.14    161.86 o 
 -10   5   1       95.21       94.38     37.24 o 
  -9   5   1      571.65      581.19     74.78 o 
  -8   5   1     2048.36     1943.54    104.28 o 
  -7   5   1     3187.80     3023.34    132.73 o 
  -6   5   1     3423.69     3228.77     70.03 o 
  -5   5   1      617.99      584.91     30.16 o 
  -4   5   1       52.44       67.12     18.62 o 
  -3   5   1       68.09       63.44     14.87 o 
  -2   5   1      171.26      178.56     20.06 o 
  -1   5   1    16877.61    16385.67    113.48 o 
   0   5   1     1979.38     1909.79     69.14 o 
   1   5   1        1.52       62.31     23.34 o 
   2   5   1      733.13      731.06     38.22 o 
   3   5   1    33682.71    32110.43    274.04 o 
   4   5   1     2006.33     1850.62     36.77 o 
   5   5   1    15198.46    15388.48    153.37 o 
   6   5   1     2090.64     2022.83     49.62 o 
   7   5   1      836.53      791.71     32.41 o 
   8   5   1     1269.34     1255.86     53.09 o 
   9   5   1     3458.58     3206.39    146.49 o 
  10   5   1       86.57       92.03     30.98 o 
  11   5   1     1051.58     1222.55    556.12 o 
 -11   6   1     1121.53     1112.88    107.61 o 
 -10   6   1      187.59      202.77     64.43 o 
  -9   6   1       25.84       -2.45     45.05 o 
  -8   6   1       79.64       77.14     36.53 o 
  -7   6   1     3082.93     2869.58    125.79 o 
  -6   6   1      847.82      852.57     41.09 o 
  -5   6   1     9663.62     9611.58    181.49 o 
  -4   6   1        1.11       -4.61     16.55 o 
  -3   6   1     4578.27     4173.06     88.69 o 
  -2   6   1     2349.13     2443.01     89.32 o 
  -1   6   1    36728.85    35897.07    356.46 o 
   0   6   1     3376.88     3014.17     87.53 o 
   1   6   1      328.34      309.43     37.97 o 
   2   6   1     1500.30     1568.15     61.00 o 
   3   6   1     1637.75     1581.86     81.86 o 
   4   6   1      541.73      494.63     37.79 o 
   5   6   1      512.67      483.79     27.53 o 
   6   6   1       54.19       63.38     17.53 o 
   7   6   1      237.08      291.42     38.36 o 
   8   6   1     5102.35     4961.75    170.31 o 
  10   6   1       34.19      -31.97     47.43 o 
  11   6   1       48.25       41.05     57.74 o 
 -11   7   1      603.56      577.43    103.70 o 
 -10   7   1     1598.03     1500.63    123.32 o 
  -9   7   1      721.63      803.69     87.66 o 
  -8   7   1      678.66      640.68     83.91 o 
  -7   7   1      262.08      282.33     76.15 o 
  -6   7   1     2162.08     2142.87     65.80 o 
  -5   7   1       20.67       47.38     16.10 o 
  -4   7   1      174.85      183.60     25.52 o 
  -3   7   1       58.94       65.30     20.41 o 
  -2   7   1      884.46      822.68     46.25 o 
  -1   7   1     6359.85     6105.11    269.97 o 
   0   7   1     3703.72     3346.91    105.84 o 
   1   7   1      685.93      626.67     45.88 o 
   2   7   1     1057.11      966.31     45.52 o 
   3   7   1      386.16      343.75     47.94 o 
   4   7   1        2.89       -6.10     35.86 o 
   5   7   1       73.30       62.92     30.45 o 
   6   7   1       20.41       43.08     17.76 o 
   7   7   1       85.50       80.36     23.83 o 
   8   7   1     4473.36     4446.73    211.84 o 
   9   7   1     2116.92     1916.15    156.36 o 
  10   7   1      327.08      347.03    103.01 o 
  11   7   1        0.76       -6.78     60.46 o 
 -10   8   1       21.41      -43.28     61.87 o 
  -9   8   1     1905.47     1947.77    153.75 o 
  -8   8   1     1657.19     1646.72    127.94 o 
  -7   8   1      159.75      143.61     38.76 o 
  -6   8   1       95.10       31.15     20.37 o 
  -5   8   1     3560.43     3508.53     89.63 o 
  -4   8   1     8355.09     8517.83    165.34 o 
  -3   8   1      385.15      433.52     37.88 o 
  -2   8   1     4329.93     4097.44    162.64 o 
  -1   8   1      644.48      606.72     43.76 o 
   0   8   1      651.96      555.00     36.15 o 
   1   8   1       54.02       34.81     22.56 o 
   2   8   1      677.05      627.72     45.66 o 
   3   8   1    19472.94    19479.75    276.68 o 
   4   8   1    12466.94    12383.91    322.15 o 
   5   8   1     2940.19     2909.17    112.03 o 
   6   8   1      117.34       98.22     37.78 o 
   7   8   1      517.92      636.51     52.89 o 
   8   8   1      576.81      512.85     52.06 o 
   9   8   1      260.25      254.22     50.54 o 
  10   8   1      150.24      160.44     73.56 o 
  -9   9   1      741.86      625.01     98.53 o 
  -8   9   1      567.15      560.12     80.70 o 
  -7   9   1      356.43      277.51     70.24 o 
  -6   9   1       96.04      124.47     61.54 o 
  -5   9   1     1454.46     1379.29     62.62 o 
  -4   9   1     6187.95     6235.29    133.97 o 
  -3   9   1     1609.26     1556.49     64.14 o 
  -2   9   1       23.74       35.56     32.36 o 
  -1   9   1      741.01      776.61     44.25 o 
   0   9   1     1991.58     1957.15     68.01 o 
   1   9   1      202.23      298.02     52.39 o 
   2   9   1     1192.01     1222.96     62.35 o 
   3   9   1      257.37      346.21     50.40 o 
   4   9   1       16.14       52.72     20.05 o 
   5   9   1     7679.03     7847.38    279.32 o 
   6   9   1      315.88      361.59     51.68 o 
   7   9   1     4859.10     4917.70    294.80 o 
   8   9   1       31.95       62.94     30.08 o 
   9   9   1       32.85       74.17     29.81 o 
  -8  10   1     2475.73     2537.36    151.73 o 
  -7  10   1        4.71      -25.32     50.13 o 
  -6  10   1      348.80      270.01     50.73 o 
  -5  10   1     1152.34     1154.81    112.55 o 
  -4  10   1       23.37       73.28     27.37 o 
  -3  10   1     3303.34     3421.32    209.34 o 
  -2  10   1      104.58      151.52     50.88 o 
  -1  10   1      522.34      589.82     47.91 o 
   0  10   1      619.23      563.40     46.56 o 
   1  10   1    18233.47    18968.19   1647.52 o 
   2  10   1      785.60      724.38     78.51 o 
   3  10   1     1051.24     1112.90     64.67 o 
   4  10   1      184.17      153.78     38.47 o 
   5  10   1     2668.15     2663.24    105.17 o 
   6  10   1      568.46      609.10     88.35 o 
   7  10   1     1297.85     1286.40    109.21 o 
   8  10   1       50.09       98.07     39.25 o 
  -7  11   1      754.14      768.95    111.53 o 
  -6  11   1      461.71      481.60     76.66 o 
  -5  11   1      762.32      790.34     57.58 o 
  -4  11   1      130.19      111.76     38.89 o 
  -3  11   1     3817.23     4031.42    231.07 o 
  -2  11   1        0.11       13.11     11.90 o 
  -1  11   1       68.93       52.67     22.20 o 
   0  11   1     3718.99     3699.34    110.10 o 
   1  11   1      457.67      502.81     43.07 o 
   2  11   1      230.11      276.16     61.13 o 
   3  11   1      138.53      160.41     58.31 o 
   4  11   1      201.58      341.05     55.95 o 
   5  11   1       77.83       67.99     35.09 o 
   6  11   1      936.48      995.65    186.38 o 
   7  11   1      218.86      232.22     45.23 o 
  -6  12   1      752.79      748.81     97.87 o 
  -5  12   1      234.19      194.14     33.71 o 
  -4  12   1      306.96      280.47     44.86 o 
  -3  12   1     2539.36     2664.56    100.05 o 
  -2  12   1     7407.35     7846.65    219.24 o 
  -1  12   1      147.79      106.05     38.29 o 
   0  12   1      484.36      495.57     51.07 o 
   1  12   1      661.58      574.10     61.55 o 
   2  12   1       41.78       51.83     47.34 o 
   3  12   1       61.99       78.25     35.77 o 
   4  12   1      483.07      381.11     86.78 o 
   5  12   1     1080.59     1151.63     78.60 o 
  -4  13   1       75.98       54.16     29.26 o 
  -3  13   1       38.36       28.11     32.71 o 
  -2  13   1      310.06      279.40     43.39 o 
  -1  13   1      460.50      388.71     61.88 o 
   0  13   1       24.08       23.24     34.43 o 
   2  13   1      971.05     1014.12     99.26 o 
   3  13   1      243.15      348.58     84.32 o 
  -1 -13   2     3536.81     3849.12    192.61 o 
   0 -13   2      193.00      134.19     40.29 o 
   1 -13   2      466.33      423.24     57.46 o 
   2 -13   2      130.56      108.60     38.40 o 
  -4 -12   2      306.23      260.45     43.31 o 
  -3 -12   2       75.03       58.55     43.47 o 
  -2 -12   2     1268.15     1392.07    113.11 o 
  -1 -12   2     2519.66     2485.70    176.06 o 
   0 -12   2     1287.69     1443.28    100.79 o 
   1 -12   2       10.36        9.11     51.00 o 
   2 -12   2       24.71       65.33     36.50 o 
   3 -12   2     3132.77     3571.78    124.00 o 
   4 -12   2        2.27       30.70     62.22 o 
   5 -12   2      700.77      776.02     61.27 o 
  -6 -11   2      631.82      658.51     74.61 o 
  -5 -11   2       65.15       17.22     29.04 o 
  -4 -11   2      404.85      420.67     77.55 o 
  -3 -11   2      376.31      310.11     68.32 o 
  -2 -11   2     1394.03     1436.30    121.36 o 
  -1 -11   2       12.53       -2.82     45.08 o 
   0 -11   2      806.83      946.26     96.91 o 
   1 -11   2      682.36      683.81     59.51 o 
   2 -11   2      340.39      325.73     66.05 o 
   3 -11   2      455.02      479.26     62.89 o 
   4 -11   2      243.50      354.22     56.23 o 
   5 -11   2      618.83      691.87     67.97 o 
   6 -11   2       99.76      147.62     55.78 o 
   7 -11   2      199.89      222.15     52.99 o 
  -7 -10   2       11.14        6.88     34.86 o 
  -6 -10   2     2285.24     2414.04    106.16 o 
  -5 -10   2      858.72      920.39     68.69 o 
  -4 -10   2      530.26      542.01     56.08 o 
  -3 -10   2      584.06      559.52     81.89 o 
  -2 -10   2     3394.57     3650.10    170.22 o 
  -1 -10   2     2923.17     2883.79    147.99 o 
   0 -10   2     1082.44     1064.37     84.67 o 
   1 -10   2     1416.80     1468.24    117.12 o 
   2 -10   2     1166.63     1146.79     75.18 o 
   3 -10   2       89.79      111.46     26.28 o 
   4 -10   2     2402.43     2574.20     88.83 o 
   5 -10   2      541.05      508.68     49.43 o 
   6 -10   2      152.43      148.54     29.38 o 
   7 -10   2        8.49       13.51     21.27 o 
   8 -10   2     3559.74     3721.35    179.00 o 
  -8  -9   2       78.71       75.37     33.30 o 
  -7  -9   2       47.54       39.05     33.88 o 
  -6  -9   2      528.65      576.31     82.41 o 
  -5  -9   2       39.46       57.50     28.00 o 
  -4  -9   2      345.10      400.24     48.01 o 
  -3  -9   2     2286.50     2230.69    105.46 o 
  -2  -9   2     3326.31     3123.27    130.42 o 
  -1  -9   2     2724.94     2659.08    115.82 o 
   0  -9   2     2708.96     2691.77    117.88 o 
   1  -9   2    11793.49    12239.86    214.36 o 
   2  -9   2       98.00      138.98     37.85 o 
   3  -9   2     2002.64     2031.94     73.44 o 
   4  -9   2     2641.09     2727.01     85.22 o 
   5  -9   2       47.97       43.80     25.56 o 
   6  -9   2       17.87       -6.42     28.42 o 
   7  -9   2      628.83      774.58     99.41 o 
   8  -9   2      222.75      146.38     49.39 o 
   9  -9   2      121.48      141.69     62.93 o 
  -9  -8   2     5255.92     5517.80    151.06 o 
  -8  -8   2      194.70      127.37     36.11 o 
  -7  -8   2     4926.94     5218.70    189.20 o 
  -6  -8   2        6.14       37.42     29.68 o 
  -5  -8   2     8873.53     9740.61    461.88 o 
  -4  -8   2      974.12      842.25     67.02 o 
  -3  -8   2    13304.78    12923.58    232.48 o 
  -2  -8   2      603.42      524.04     53.61 o 
  -1  -8   2      237.85      270.71     49.50 o 
   0  -8   2       20.98      -21.22     36.84 o 
   1  -8   2     2686.15     2577.71    107.04 o 
   2  -8   2     2323.28     2229.71     70.73 o 
   3  -8   2     2257.11     2271.80     78.20 o 
   4  -8   2      309.84      288.80     81.95 o 
   5  -8   2     9984.98    10883.69    313.94 o 
   6  -8   2     2127.98     2146.61    120.02 o 
   7  -8   2     4617.55     4458.55    198.07 o 
   8  -8   2        2.09      -13.79     56.14 o 
   9  -8   2        4.22       40.03     25.61 o 
  10  -8   2       38.41       32.36     43.33 o 
 -10  -7   2       45.51       61.45     45.19 o 
  -9  -7   2     1428.42     1447.32     76.04 o 
  -8  -7   2      211.78      166.33     27.83 o 
  -7  -7   2      912.56      976.20     47.56 o 
  -6  -7   2      646.24      658.67     43.66 o 
  -5  -7   2      453.43      437.61     31.62 o 
  -4  -7   2       63.09       52.08     17.74 o 
  -3  -7   2      186.17      245.06     62.45 o 
  -2  -7   2     5803.07     5496.66    106.94 o 
  -1  -7   2      355.01      268.62     57.89 o 
   0  -7   2      226.47      210.53     36.98 o 
   1  -7   2     7514.40     7037.18    156.73 o 
   2  -7   2        5.99       28.80     17.70 o 
   3  -7   2       15.03       76.94     24.62 o 
   4  -7   2     2345.70     2457.02     71.24 o 
   5  -7   2      562.23      557.99     44.68 o 
   6  -7   2     2281.90     2269.77    101.49 o 
   7  -7   2      582.93      563.90     89.80 o 
   8  -7   2      123.53      212.52     57.79 o 
   9  -7   2       12.82      -53.19     54.12 o 
  10  -7   2      336.83      307.77     64.57 o 
  11  -7   2      143.43      101.13     70.01 o 
 -10  -6   2     1718.39     1630.13    111.20 o 
  -9  -6   2      132.49      112.55     28.55 o 
  -8  -6   2     1593.89     1614.02     54.07 o 
  -7  -6   2      505.63      479.72     41.33 o 
  -6  -6   2     4696.58     4734.24     91.05 o 
  -5  -6   2      333.71      305.38     29.20 o 
  -4  -6   2     4123.30     4004.34    101.20 o 
  -3  -6   2     1131.66      969.92     61.79 o 
  -2  -6   2      723.95      622.51     40.29 o 
  -1  -6   2     1912.99     1909.87     58.09 o 
   0  -6   2     9022.94     8502.52    147.84 o 
   1  -6   2    10412.56     9962.35    160.75 o 
   2  -6   2     3229.84     3442.78    117.45 o 
   3  -6   2     9222.91     9392.93    137.94 o 
   4  -6   2     1256.12     1201.21     46.58 o 
   5  -6   2      486.62      480.72     36.53 o 
   6  -6   2     1413.25     1494.73     98.84 o 
   7  -6   2     1007.69      923.48     86.72 o 
   8  -6   2      124.78       78.61     25.91 o 
   9  -6   2       39.68       95.96     78.01 o 
  10  -6   2     2204.30     2387.10    155.01 o 
  11  -6   2      137.01      174.93     63.60 o 
 -11  -5   2      376.18      571.91     82.70 o 
 -10  -5   2       63.33       51.10     39.58 o 
  -9  -5   2      259.44      197.83     28.70 o 
  -8  -5   2     3162.01     3060.10     75.42 o 
  -7  -5   2      274.34      282.47     28.09 o 
  -6  -5   2     2041.65     2006.86     68.71 o 
  -5  -5   2       88.38       67.85     30.85 o 
  -4  -5   2     3857.06     3653.12     62.91 o 
  -3  -5   2     3001.95     2657.69     55.12 o 
  -2  -5   2     1714.50     1899.08    104.74 o 
  -1  -5   2        7.71       49.91     19.33 o 
   0  -5   2     1088.91      947.80     54.02 o 
   1  -5   2      372.13      406.26     38.57 o 
   2  -5   2     3219.09     3091.92     82.18 o 
   3  -5   2    11150.05    10715.23    125.45 o 
   4  -5   2      193.83      205.84     36.15 o 
   5  -5   2     1087.01      939.00     40.18 o 
   6  -5   2     5439.92     5446.55     80.17 o 
   7  -5   2      352.80      378.29     70.97 o 
   8  -5   2     2340.74     2323.32    120.15 o 
   9  -5   2     1558.46     1410.52    101.08 o 
  10  -5   2      552.42      512.61     81.01 o 
  11  -5   2      431.57      437.79     78.14 o 
  12  -5   2       33.12       86.67     31.65 o 
 -11  -4   2      582.20      597.83     81.43 o 
 -10  -4   2      335.73      301.76     42.94 o 
  -9  -4   2      305.26      321.85     74.01 o 
  -8  -4   2     2901.34     2780.85     63.01 o 
  -7  -4   2     7168.80     7405.56     95.38 o 
  -6  -4   2      608.86      608.94     29.89 o 
  -5  -4   2     9460.98     9960.22    114.26 o 
  -4  -4   2       13.02       38.01     16.87 o 
  -3  -4   2    26537.44    27320.05    268.15 o 
  -2  -4   2    14420.15    14786.47    138.24 o 
  -1  -4   2    36476.94    34242.95    175.81 o 
   0  -4   2      517.78      538.99     36.61 o 
   1  -4   2     1420.80     1298.73     51.30 o 
   2  -4   2      679.71      565.75     35.06 o 
   3  -4   2     9209.53     9103.09    317.18 o 
   4  -4   2       55.15       70.29     12.73 o 
   5  -4   2     5731.18     5768.92    105.78 o 
   6  -4   2     1344.12     1335.60     50.13 o 
   7  -4   2     5978.62     6123.14    173.93 o 
   8  -4   2     6001.18     6129.38    163.83 o 
   9  -4   2    11545.53    11668.01    352.53 o 
  10  -4   2       50.68       60.04     62.70 o 
  11  -4   2      520.54      445.90     71.43 o 
  12  -4   2      241.60      180.91     53.47 o 
 -12  -3   2        1.37       68.51     39.38 o 
 -11  -3   2     5576.39     5734.95    282.32 o 
 -10  -3   2      927.96     1017.79    108.10 o 
  -9  -3   2      774.91      683.61    101.77 o 
  -8  -3   2     2429.49     2423.43     69.16 o 
  -7  -3   2    16080.59    16695.67    195.29 o 
  -6  -3   2     3243.01     3226.71     63.46 o 
  -5  -3   2     1043.58      977.89     32.06 o 
  -4  -3   2     2020.97     2036.73     38.28 o 
  -3  -3   2      289.11      219.38     15.64 o 
  -2  -3   2      813.34      809.38     25.70 o 
  -1  -3   2     2628.07     2656.26     44.66 o 
   0  -3   2    12371.69    11585.06    138.39 o 
   1  -3   2       56.12       89.65     17.54 o 
   2  -3   2      715.82      593.19     31.31 o 
   3  -3   2    23208.29    22745.14    116.32 o 
   4  -3   2     1100.62     1058.59     32.46 o 
   5  -3   2     9591.74     9844.66    101.03 o 
   6  -3   2     1949.31     1987.85     29.00 o 
   7  -3   2     1782.87     1673.22     84.82 o 
   8  -3   2     2736.56     2813.60    134.22 o 
   9  -3   2      620.96      580.04     70.10 o 
  10  -3   2        5.23       54.70     39.31 o 
  11  -3   2      145.23       91.93     32.35 o 
  12  -3   2      347.49      224.07     74.22 o 
 -12  -2   2       95.49       89.74     26.66 o 
 -11  -2   2      285.20      249.61     40.06 o 
 -10  -2   2       29.18       69.64     29.25 o 
  -9  -2   2     2383.77     2420.78     78.40 o 
  -8  -2   2     5539.29     5464.63    132.88 o 
  -7  -2   2     1199.19     1251.90     37.34 o 
  -6  -2   2     6143.33     6288.25     80.66 o 
  -5  -2   2     5904.40     5983.00     82.31 o 
  -4  -2   2    23779.33    24043.74    138.78 o 
  -3  -2   2      286.79      275.86     14.20 o 
  -2  -2   2     4324.35     4407.83     49.02 o 
  -1  -2   2      235.48      249.63     16.60 o 
   0  -2   2     3076.92     3122.37     59.62 o 
   1  -2   2      226.88      344.00     28.17 o 
   2  -2   2    30324.99    30366.77    242.34 o 
   3  -2   2    13259.07    13024.37    181.58 o 
   4  -2   2     4571.47     4534.17     95.06 o 
   5  -2   2    11793.01    11642.00    115.20 o 
   6  -2   2     3150.41     3271.11    114.27 o 
   7  -2   2      514.83      453.67     51.96 o 
   8  -2   2      111.83      116.69     40.58 o 
  10  -2   2      333.97      328.63     55.66 o 
  11  -2   2       62.02      116.89     53.06 o 
  12  -2   2     1365.65     1151.12    170.49 o 
 -12  -1   2       60.92       65.00     45.44 o 
 -11  -1   2      769.34      574.24     63.48 o 
 -10  -1   2     3199.61     3150.21    100.05 o 
  -9  -1   2        8.74       52.17     34.95 o 
  -8  -1   2     3161.73     3009.53    119.72 o 
  -7  -1   2      756.51      753.76     36.62 o 
  -6  -1   2     1325.70     1261.40     30.30 o 
  -5  -1   2     1295.74     1335.65     29.63 o 
  -4  -1   2      768.79      733.96     21.69 o 
  -3  -1   2       66.11       91.35     16.24 o 
  -2  -1   2     5315.15     5263.87     51.21 o 
  -1  -1   2    26940.35    27397.29    217.69 o 
   0  -1   2      100.62      119.63      6.39 o 
   1  -1   2      829.75      805.13     25.46 o 
   2  -1   2     9714.94    10079.74    204.98 o 
   3  -1   2     1249.01     1165.49     35.51 o 
   4  -1   2      113.90      119.56     24.36 o 
   5  -1   2     1826.57     1716.40     61.97 o 
   6  -1   2      223.61      191.61     33.65 o 
   7  -1   2     2027.83     2154.62     84.93 o 
   8  -1   2     9115.24     9465.19    214.19 o 
   9  -1   2      113.43      118.89     36.71 o 
  10  -1   2     5906.01     6417.10    217.52 o 
  11  -1   2      690.39      779.29     73.93 o 
  12  -1   2      459.87      501.73     56.99 o 
 -12   0   2        8.85        0.99     52.89 o 
 -11   0   2      533.72      563.10     61.00 o 
 -10   0   2      967.80      943.38     54.69 o 
  -9   0   2      697.02      733.92     51.45 o 
  -8   0   2     4068.17     3948.26    105.78 o 
  -7   0   2      567.91      545.27     23.73 o 
  -6   0   2     1586.87     1667.69     73.34 o 
  -5   0   2     1843.82     1906.61     36.70 o 
  -4   0   2      383.86      383.41     16.61 o 
  -3   0   2    10484.86    10610.95     82.18 o 
  -2   0   2      952.45     1054.38     63.28 o 
  -1   0   2      170.32      208.46      6.88 o 
   0   0   2     1208.08     1258.47     15.53 o 
   1   0   2    20649.95    23321.75    122.06 o 
   3   0   2      941.95      982.58     19.66 o 
   4   0   2     7371.39     7075.06    137.24 o 
   5   0   2     7817.75     7720.04    153.45 o 
   6   0   2     2525.28     2426.39     75.61 o 
   7   0   2     6266.31     6554.13    144.89 o 
   8   0   2     1431.45     1516.08     74.49 o 
   9   0   2      359.02      327.33     42.00 o 
  10   0   2      258.21      260.36     56.79 o 
  11   0   2     6212.33     6438.11    142.74 o 
  12   0   2       47.46       40.63     22.93 o 
  13   0   2       18.00      -47.21     54.52 o 
 -12   1   2       76.74       57.85     29.11 o 
 -11   1   2     1900.18     1914.25     96.21 o 
 -10   1   2        3.17        7.26     44.44 o 
  -9   1   2     3616.09     3412.56    120.88 o 
  -8   1   2     3184.28     3297.44    136.39 o 
  -7   1   2     1709.41     1654.95     60.95 o 
  -6   1   2      713.18      656.39     21.73 o 
  -5   1   2    27831.78    28667.05    220.46 o 
  -4   1   2     3753.88     3602.42     92.03 o 
  -3   1   2    37597.90    39564.20    220.15 o 
  -2   1   2     5374.34     6044.13     65.20 o 
  -1   1   2     7891.47     8410.12     64.35 o 
   0   1   2    14049.24    15216.92     76.13 o 
   1   1   2      367.85      437.52      7.96 o 
   2   1   2       36.70       34.61      3.09 o 
   3   1   2        8.48       15.25      5.11 o 
   4   1   2      254.82      237.55     10.69 o 
   5   1   2    22229.53    23327.63     88.77 o 
   6   1   2     7158.61     7700.36     53.93 o 
   7   1   2     3895.79     3814.42     58.75 o 
   8   1   2      544.20      483.89     36.28 o 
   9   1   2     2494.89     2505.43     73.65 o 
  10   1   2     1418.34     1434.56     61.55 o 
  11   1   2     1786.72     1743.58     86.72 o 
  12   1   2       12.67      -14.62     30.34 o 
 -12   2   2     2206.16     1995.57    104.31 o 
 -11   2   2      464.86      453.94     78.64 o 
 -10   2   2      630.35      688.33     71.07 o 
  -9   2   2     1055.28      931.22     80.98 o 
  -8   2   2     1130.29     1134.23     94.41 o 
  -7   2   2      644.85      590.29     54.28 o 
  -6   2   2     3350.72     3342.66    115.76 o 
  -5   2   2      530.84      538.73     23.04 o 
  -4   2   2      112.28       74.59      9.91 o 
  -3   2   2     9572.96     9942.26    113.36 o 
  -1   2   2     2954.43     3218.01     43.06 o 
   0   2   2     7179.73     7386.86     85.59 o 
   2   2   2     6850.50     6932.73     57.77 o 
   3   2   2     2919.36     2944.10     40.60 o 
   4   2   2     2663.96     2424.37     37.05 o 
   5   2   2      407.64      503.62     18.91 o 
   6   2   2    10885.28    11617.46     95.09 o 
   7   2   2     7616.26     7565.85     78.23 o 
   8   2   2     2768.35     2785.56     48.80 o 
   9   2   2       55.38       66.37     19.46 o 
  10   2   2       65.60      -19.51     43.13 o 
  11   2   2     3115.34     2960.83    114.23 o 
  12   2   2      721.13      694.16     90.23 o 
 -12   3   2      327.46      251.24     73.18 o 
 -11   3   2      123.39      122.83     50.82 o 
 -10   3   2     1895.99     1789.22    110.89 o 
  -9   3   2      829.63      844.26     79.00 o 
  -8   3   2     9873.38    10397.10    217.60 o 
  -7   3   2      473.86      452.75     54.43 o 
  -6   3   2    23526.82    25022.53   1336.37 o 
  -5   3   2      915.98      888.79     38.58 o 
  -4   3   2     3188.90     3464.26     59.37 o 
  -3   3   2      270.46      288.32     17.45 o 
  -2   3   2     2868.64     3186.58     49.15 o 
  -1   3   2      185.17      182.08     15.16 o 
   0   3   2    15219.12    15389.84    236.43 o 
   1   3   2    14824.86    14908.95    217.08 o 
   2   3   2     2425.25     2500.89     65.99 o 
   3   3   2    11077.78    10715.77    113.41 o 
   4   3   2    23237.79    26446.32     99.53 o 
   5   3   2     3373.49     3261.53     54.10 o 
   6   3   2      261.48      242.42     17.88 o 
   7   3   2      740.85      787.19     28.98 o 
   8   3   2     1016.13     1025.91     32.23 o 
   9   3   2      132.71      124.57     25.79 o 
  10   3   2     3451.45     3616.71    146.02 o 
  11   3   2       26.72       68.35     47.94 o 
  12   3   2     1732.28     1797.19    127.01 o 
 -12   4   2      411.32      235.75     81.69 o 
 -11   4   2        3.63        9.23     54.83 o 
 -10   4   2      274.87      268.95     65.74 o 
  -9   4   2      108.46       74.18     79.06 o 
  -8   4   2     1225.46     1159.47     81.91 o 
  -7   4   2     2174.33     2291.24    101.51 o 
  -6   4   2     2697.99     2657.24     43.14 o 
  -5   4   2     1816.16     1956.01    111.20 o 
  -4   4   2     2446.15     2512.26     46.47 o 
  -3   4   2     5484.77     5656.25     90.10 o 
  -2   4   2     3072.86     3065.47     76.97 o 
  -1   4   2       59.37       58.43     18.38 o 
   0   4   2      379.95      367.55     19.14 o 
   1   4   2     3162.96     3107.12     73.01 o 
   2   4   2     1247.70     1244.60     38.36 o 
   3   4   2    31322.52    30956.06    108.93 o 
   4   4   2     1855.68     1674.66     31.36 o 
   5   4   2       47.85       43.57     12.43 o 
   6   4   2     9376.70     9411.23    120.70 o 
   7   4   2     3499.58     3414.07     78.39 o 
   8   4   2     4610.56     4732.99     91.73 o 
   9   4   2     3788.44     3788.26    100.17 o 
  10   4   2      195.42      183.80     42.42 o 
  11   4   2      294.91      295.37     78.73 o 
  12   4   2       42.79       74.04     29.05 o 
 -11   5   2      157.89      167.91     68.22 o 
 -10   5   2     1403.31     1496.78    120.56 o 
  -9   5   2      991.59      905.86     82.20 o 
  -8   5   2      262.99      161.46     56.65 o 
  -7   5   2     1127.90     1060.54     76.64 o 
  -6   5   2       30.58       27.22      8.25 o 
  -5   5   2      267.77      202.48     23.85 o 
  -4   5   2      735.98      703.94     60.54 o 
  -3   5   2    27903.89    28219.04    236.26 o 
  -2   5   2     4263.05     3888.82     69.94 o 
  -1   5   2    35120.80    33436.14    195.52 o 
   0   5   2     3652.97     3392.78     61.76 o 
   1   5   2      944.45      845.76     34.86 o 
   2   5   2    18111.25    17591.38    319.78 o 
   3   5   2     5038.67     4520.75     80.10 o 
   4   5   2     4275.75     4143.45     68.17 o 
   5   5   2      344.25      301.03     20.79 o 
   6   5   2       73.62       81.18     23.25 o 
   7   5   2     4093.36     4127.57     62.93 o 
   8   5   2      194.71      214.46     30.35 o 
   9   5   2     5613.84     5800.24    211.51 o 
  10   5   2      206.44      138.91     51.63 o 
  11   5   2     1471.12     1664.74    136.67 o 
  12   5   2      284.87      210.85     61.15 o 
 -11   6   2      486.22      491.04     93.42 o 
 -10   6   2     2459.40     2582.29    157.25 o 
  -9   6   2      149.20      149.02     51.74 o 
  -8   6   2     1127.91     1128.46     96.29 o 
  -7   6   2     2492.57     2419.44    115.05 o 
  -6   6   2       11.33        7.20     14.31 o 
  -5   6   2     2757.12     2657.68     67.94 o 
  -4   6   2     3196.62     3240.03     69.49 o 
  -3   6   2      442.64      431.19     31.69 o 
  -2   6   2      571.41      549.19     30.60 o 
  -1   6   2      106.20       80.75     17.85 o 
   0   6   2    12172.52    11468.43    125.73 o 
   1   6   2        3.73      -17.65     26.74 o 
   2   6   2     2687.53     2660.63     79.54 o 
   3   6   2     2263.53     2145.30     64.11 o 
   4   6   2    11425.90    11284.38    161.34 o 
   5   6   2      588.71      577.07     26.54 o 
   6   6   2     1435.24     1365.65     38.35 o 
   7   6   2     2921.30     2801.73     59.88 o 
   8   6   2     2689.11     2674.55    137.89 o 
   9   6   2      174.20      165.88     48.23 o 
  10   6   2     1049.11     1052.02    101.33 o 
  11   6   2       61.73       59.14     47.91 o 
 -10   7   2      334.65      335.15     92.65 o 
  -9   7   2       13.73       76.12     50.62 o 
  -8   7   2      977.34      934.14    101.28 o 
  -7   7   2      841.19      702.58     91.88 o 
  -6   7   2     5658.09     5806.44    137.97 o 
  -5   7   2     1811.93     1835.67     89.91 o 
  -4   7   2    16495.29    16700.70    171.80 o 
  -3   7   2      231.07      273.57     31.69 o 
  -2   7   2       39.22       23.20     25.21 o 
  -1   7   2      316.42      285.02     32.19 o 
   0   7   2    13130.53    13440.33    164.60 o 
   1   7   2     1518.20     1402.23     56.17 o 
   2   7   2     7377.23     6827.90    119.21 o 
   3   7   2      506.35      540.23     42.84 o 
   4   7   2       64.88       68.30     16.70 o 
   5   7   2     8367.06     8342.66    227.34 o 
   6   7   2     2390.98     2367.68     75.79 o 
   7   7   2     2287.12     2114.70     77.00 o 
   8   7   2      918.31      802.08    155.24 o 
   9   7   2     1414.01     1261.01     64.95 o 
  10   7   2     1537.16     1621.94    122.15 o 
  11   7   2      217.12      192.05    102.81 o 
 -10   8   2     1855.41     1807.54    125.11 o 
  -9   8   2       38.24       16.13     35.37 o 
  -8   8   2      710.82      479.39     93.07 o 
  -7   8   2       76.70       70.87     35.79 o 
  -6   8   2       24.08       61.05     23.58 o 
  -5   8   2     1881.59     1929.31     64.68 o 
  -4   8   2      150.08      143.70     34.06 o 
  -3   8   2      312.21      258.39     32.96 o 
  -2   8   2      339.79      379.21     38.15 o 
  -1   8   2      463.47      448.96     69.63 o 
   0   8   2     1420.99     1268.08    137.06 o 
   1   8   2     2627.12     2610.29     59.70 o 
   2   8   2       85.91       90.08     22.13 o 
   3   8   2       34.43       58.48     24.65 o 
   4   8   2     1226.70     1183.11    110.92 o 
   5   8   2     5567.67     5464.02    109.76 o 
   6   8   2      523.46      513.08     50.46 o 
   7   8   2      655.26      756.52     55.59 o 
   8   8   2      303.00      269.52     30.88 o 
   9   8   2      832.06      849.38     87.72 o 
  10   8   2     1719.62     1795.78    138.79 o 
  -9   9   2      216.58      166.66     61.95 o 
  -8   9   2     2333.23     2318.43    138.91 o 
  -7   9   2      204.90      273.05     63.38 o 
  -6   9   2      657.42      731.01     48.59 o 
  -5   9   2       69.03       97.21     31.96 o 
  -4   9   2     1662.78     1651.70    264.16 o 
  -3   9   2       18.07       55.51     25.50 o 
  -2   9   2      501.55      502.62     56.35 o 
  -1   9   2     6520.32     6647.49    115.47 o 
   0   9   2     1341.13     1323.99     56.47 o 
   2   9   2     1535.65     1459.46     67.88 o 
   3   9   2      639.83      601.93     57.49 o 
   4   9   2     3053.78     3057.91     92.06 o 
   5   9   2     5485.41     5567.66    146.41 o 
   6   9   2     5359.67     5543.20    151.39 o 
   7   9   2      760.52      843.30     74.90 o 
   8   9   2       26.28        0.33     39.18 o 
  -8  10   2      344.25      421.91    100.31 o 
  -7  10   2      115.62      226.40     59.17 o 
  -6  10   2      533.33      515.28     94.89 o 
  -5  10   2     4678.28     4898.00    120.40 o 
  -4  10   2      210.04      243.52     44.87 o 
  -3  10   2     3977.29     4164.21    117.94 o 
  -2  10   2      721.68      703.70     54.59 o 
  -1  10   2      569.90      531.81     56.82 o 
   0  10   2     4141.63     4133.66    102.45 o 
   1  10   2      185.87      165.35     56.66 o 
   2  10   2       32.70       49.30     40.58 o 
   3  10   2       31.19       41.21     20.19 o 
   4  10   2      857.45      953.83     85.29 o 
   5  10   2      755.43      847.77     69.13 o 
   6  10   2     1841.69     1882.89     88.07 o 
   7  10   2     2223.06     2377.11    128.92 o 
   8  10   2     1803.23     1786.91     90.47 o 
  -7  11   2      654.65      674.54     94.12 o 
  -6  11   2      747.86      661.20     97.11 o 
  -5  11   2      117.55       86.10     28.18 o 
  -4  11   2      804.26      867.62     60.22 o 
  -3  11   2      771.11      755.20    114.02 o 
  -2  11   2     5562.01     5657.47    148.11 o 
  -1  11   2      613.11      582.18     53.55 o 
   0  11   2      652.09      646.58     65.93 o 
   1  11   2      367.16      270.70     84.03 o 
   2  11   2     8861.92     9332.84    439.22 o 
   3  11   2     2499.91     2479.90    124.87 o 
   4  11   2     2751.20     2858.19    123.55 o 
   5  11   2        4.74        1.71     84.13 o 
   6  11   2       30.50       -7.37     32.23 o 
   7  11   2      234.22      185.56     63.00 o 
  -6  12   2     1429.12     1602.24    131.88 o 
  -5  12   2       16.90       -8.16     62.02 o 
  -4  12   2      795.92      775.96     68.01 o 
  -3  12   2     1491.31     1494.44     78.05 o 
  -2  12   2      163.83      135.32     49.70 o 
  -1  12   2      139.61      132.01     51.66 o 
   0  12   2      839.70      745.48     81.17 o 
   1  12   2      111.01      124.16     34.10 o 
   2  12   2      152.93      173.43     33.67 o 
   3  12   2      574.06      637.36     93.99 o 
   4  12   2       91.05       50.96     27.99 o 
   5  12   2      521.50      465.51     61.07 o 
   6  12   2      593.45      655.49     69.79 o 
  -4  13   2      284.15      288.02     60.88 o 
  -3  13   2       69.37       49.85     42.06 o 
  -2  13   2      151.91      158.51     32.45 o 
  -1  13   2      406.82      388.20     57.21 o 
   0  13   2       77.32       25.54     42.90 o 
   1  13   2      268.41      251.43     60.96 o 
   2  13   2       33.40      118.17     39.02 o 
   3  13   2     2563.07     2789.58    150.87 o 
   4  13   2      613.49      651.67     93.08 o 
  -3 -12   3     1447.78     1577.46    126.90 o 
  -2 -12   3        4.75       22.95     28.70 o 
  -1 -12   3     1648.78     1689.87    125.63 o 
   0 -12   3      561.60      705.27     94.52 o 
   1 -12   3      200.59      117.64     28.40 o 
   2 -12   3      994.01     1026.02     84.31 o 
   3 -12   3       72.76       70.60     37.81 o 
   4 -12   3      176.08      164.76     38.89 o 
   5 -12   3      202.14      177.59     66.65 o 
  -5 -11   3      223.62      173.17     78.39 o 
  -4 -11   3     2561.66     2728.48    107.74 o 
  -3 -11   3       64.28       74.62     43.11 o 
  -2 -11   3      418.36      462.68     96.23 o 
  -1 -11   3     6381.60     6479.40    297.61 o 
   0 -11   3     1624.12     1537.76    118.39 o 
   1 -11   3      754.11      730.60    110.71 o 
   2 -11   3     2303.31     2349.90    105.57 o 
   3 -11   3      362.83      383.24     49.31 o 
   4 -11   3      480.80      536.48     57.79 o 
   5 -11   3      324.84      351.37     51.95 o 
   6 -11   3     1869.57     1965.28    173.05 o 
   7 -11   3      102.72      -15.42     63.25 o 
  -7 -10   3      143.01      117.64     33.09 o 
  -6 -10   3       52.08       74.18     32.11 o 
  -5 -10   3      280.39      246.66     71.48 o 
  -4 -10   3     1919.80     1698.31     88.60 o 
  -3 -10   3      163.60      191.34     49.14 o 
  -2 -10   3       22.60      -24.25     59.98 o 
  -1 -10   3     2202.39     2152.03    113.24 o 
   0 -10   3      485.81      530.80     62.34 o 
   1 -10   3      869.76      936.51    121.11 o 
   2 -10   3        2.84       32.30     19.14 o 
   3 -10   3      123.61       84.31     26.08 o 
   4 -10   3     4313.02     4800.38    128.50 o 
   5 -10   3       70.96       72.82     24.40 o 
   6 -10   3      195.59      209.34     68.77 o 
   7 -10   3      452.83      462.23     81.04 o 
   8 -10   3       16.99       17.77     38.75 o 
  -8  -9   3        1.29       20.16     45.48 o 
  -7  -9   3       31.04       88.94     40.46 o 
  -6  -9   3        3.92       21.93     50.84 o 
  -5  -9   3    11121.55    12007.92    431.52 o 
  -4  -9   3     3802.93     3723.13    121.58 o 
  -3  -9   3     2735.46     2746.39    102.74 o 
  -1  -9   3     1898.73     2031.88    106.57 o 
   0  -9   3     2094.56     2303.49    108.19 o 
   1  -9   3     1196.86     1171.76     80.53 o 
   2  -9   3      490.66      481.37     81.28 o 
   3  -9   3       25.47       63.74     26.92 o 
   4  -9   3      214.47      232.93     35.77 o 
   5  -9   3     9576.07    10852.96    200.40 o 
   6  -9   3        1.54       71.00     22.96 o 
   7  -9   3     2064.41     1985.52    144.63 o 
   8  -9   3       51.58       61.38     38.03 o 
   9  -9   3     1886.90     1848.21    131.10 o 
  -9  -8   3     1983.54     1884.11     98.61 o 
  -8  -8   3      923.97      882.25     73.33 o 
  -7  -8   3       18.61       44.45     18.15 o 
  -6  -8   3     1217.82     1384.98     69.29 o 
  -5  -8   3     1125.50     1227.40     96.00 o 
  -4  -8   3     1225.92     1246.20     79.49 o 
  -3  -8   3      742.87      689.27     61.75 o 
  -2  -8   3     8239.15     8050.11    137.02 o 
  -1  -8   3     1761.30     1652.37     88.06 o 
   0  -8   3      214.26      204.34     47.40 o 
   1  -8   3    13508.31    14126.65    304.52 o 
   2  -8   3     1125.31     1069.77     74.86 o 
   3  -8   3       92.44      121.01     30.94 o 
   4  -8   3     2716.16     2862.15     84.05 o 
   5  -8   3     1438.03     1529.30     68.39 o 
   6  -8   3      383.38      377.20     38.52 o 
   7  -8   3       85.21       90.88     58.05 o 
   8  -8   3      401.92      439.48    101.27 o 
   9  -8   3       73.82      153.11     65.82 o 
  10  -8   3      305.47      419.09    106.69 o 
 -10  -7   3      631.21      539.42     95.63 o 
  -9  -7   3      111.92       26.92     49.35 o 
  -8  -7   3     9342.97    10653.20    153.67 o 
  -7  -7   3       33.09       57.68     20.80 o 
  -6  -7   3     7399.67     7731.92    148.26 o 
  -5  -7   3       52.22       93.41     20.17 o 
  -4  -7   3     4374.36     4321.62    237.22 o 
  -3  -7   3      712.34      713.31     66.20 o 
  -2  -7   3     1910.25     1766.18    112.61 o 
  -1  -7   3     1361.38     1367.95     75.88 o 
   0  -7   3     7855.07     8167.15    176.10 o 
   1  -7   3     4886.53     4883.26    132.43 o 
   2  -7   3     3638.12     3418.12    111.16 o 
   3  -7   3     6808.18     7199.15    116.95 o 
   4  -7   3     8000.29     8616.42    255.98 o 
   5  -7   3      642.42      674.93     41.71 o 
   6  -7   3     3231.74     3401.39     79.10 o 
   7  -7   3      419.52      462.22     74.14 o 
   8  -7   3     2350.02     2353.28    122.11 o 
   9  -7   3      107.29       45.82     51.78 o 
  10  -7   3      816.99      918.29    127.74 o 
  11  -7   3       95.51       34.20     32.42 o 
 -10  -6   3       48.62       -5.64     54.87 o 
  -9  -6   3      319.32      287.42     32.28 o 
  -8  -6   3      535.35      566.54     38.74 o 
  -7  -6   3        2.27       -8.90     20.96 o 
  -6  -6   3      303.47      290.31     29.78 o 
  -5  -6   3       37.37       44.94     21.58 o 
  -4  -6   3     4671.98     4608.61     71.37 o 
  -3  -6   3     7938.33     7500.98     94.33 o 
  -2  -6   3     5875.42     5434.55    105.03 o 
  -1  -6   3     1807.36     1830.37     60.11 o 
   0  -6   3       48.13       61.94     28.41 o 
   1  -6   3       22.85       42.00     30.87 o 
   2  -6   3     7215.22     7369.18    162.62 o 
   3  -6   3     2163.74     1962.46     60.22 o 
   4  -6   3      111.44      101.26     23.10 o 
   5  -6   3      274.08      245.48     28.43 o 
   6  -6   3     5024.20     5336.23    184.17 o 
   7  -6   3      437.01      456.66     70.24 o 
   8  -6   3       85.91       87.90     58.44 o 
   9  -6   3      363.44      427.50     64.10 o 
  10  -6   3        5.71       34.96     19.22 o 
  11  -6   3      588.23      693.46     91.18 o 
 -11  -5   3      432.50      586.53     89.23 o 
 -10  -5   3     1056.63     1053.74     74.17 o 
  -9  -5   3      677.98      664.78     46.33 o 
  -8  -5   3        0.09       13.95     19.51 o 
  -7  -5   3       55.67       34.10     23.57 o 
  -6  -5   3      542.23      498.92     30.25 o 
  -5  -5   3      594.95      576.06     30.05 o 
  -4  -5   3      639.81      609.76     28.16 o 
  -3  -5   3    27409.89    26959.34    148.01 o 
  -2  -5   3     6687.25     6259.15    102.51 o 
  -1  -5   3     7497.59     7048.05    105.77 o 
   0  -5   3     2771.64     2531.80     79.36 o 
   1  -5   3     5010.24     5028.14    116.58 o 
   3  -5   3      263.42      238.33     31.71 o 
   4  -5   3     1845.02     1794.54    110.93 o 
   5  -5   3        8.40       39.22     15.59 o 
   6  -5   3     1989.99     1883.90     53.56 o 
   7  -5   3     6329.37     6277.47    164.15 o 
   8  -5   3      270.37      269.82     55.05 o 
   9  -5   3     3982.41     3957.09    174.50 o 
  10  -5   3       79.24       71.29     49.01 o 
  11  -5   3     4181.08     4453.22    185.16 o 
  12  -5   3      566.06      634.35    120.46 o 
 -11  -4   3      642.82      556.90     81.86 o 
 -10  -4   3      309.60      386.51     93.90 o 
  -9  -4   3     1113.19     1049.50     74.16 o 
  -8  -4   3      340.09      389.32     29.65 o 
  -7  -4   3     1982.22     1927.19     51.78 o 
  -6  -4   3     7988.00     7949.78    149.13 o 
  -5  -4   3      100.52       82.31     16.91 o 
  -4  -4   3     1415.64     1423.37     35.61 o 
  -3  -4   3     3841.69     3573.57     68.18 o 
  -2  -4   3     5438.52     5185.65     63.75 o 
  -1  -4   3     5893.61     6664.68    106.55 o 
   0  -4   3    11002.42    10848.84    133.65 o 
   1  -4   3     4042.40     4085.93    102.24 o 
   2  -4   3       90.88       55.44     19.54 o 
   3  -4   3    27974.56    27315.54    311.86 o 
   4  -4   3     5352.30     5443.47    152.96 o 
   5  -4   3     3343.11     3480.60     75.70 o 
   6  -4   3     4055.48     4064.24     58.84 o 
   7  -4   3     8690.16     9284.16    226.66 o 
   8  -4   3     1116.98     1023.01     73.79 o 
   9  -4   3     1741.07     1752.87    108.85 o 
  10  -4   3       20.25       -3.03     42.18 o 
  11  -4   3        1.39      -11.90     45.43 o 
  12  -4   3      120.72      125.75     70.23 o 
 -11  -3   3      400.08      326.39     43.94 o 
 -10  -3   3       95.83       91.58     19.78 o 
  -9  -3   3      457.61      435.52     49.40 o 
  -8  -3   3     2593.25     2661.84     73.88 o 
  -7  -3   3      639.46      620.97     34.37 o 
  -6  -3   3    10773.25    11065.05    115.81 o 
  -5  -3   3        9.17       27.96     15.22 o 
  -4  -3   3    21759.61    21696.47    274.27 o 
  -3  -3   3     1027.70     1018.40     42.84 o 
  -2  -3   3     4035.92     3661.64     53.83 o 
  -1  -3   3     1296.21      974.93     26.90 o 
   0  -3   3    21657.47    20878.41    210.90 o 
   1  -3   3      592.95      584.58     35.30 o 
   2  -3   3    17941.13    17714.50    183.25 o 
   3  -3   3      102.92       97.62     26.21 o 
   4  -3   3     2210.31     2235.70     41.30 o 
   5  -3   3     3670.85     3913.79    144.55 o 
   6  -3   3     4590.41     4451.83    166.57 o 
   7  -3   3     1926.60     1785.32     96.18 o 
   8  -3   3     3426.75     3304.37    139.28 o 
   9  -3   3      377.48      327.24     58.63 o 
  10  -3   3     5229.98     5518.83    205.95 o 
  11  -3   3        1.69       79.31     26.84 o 
  12  -3   3      821.72      697.03    110.26 o 
 -12  -2   3       19.13        5.93     23.90 o 
 -11  -2   3      743.61      680.26     61.72 o 
 -10  -2   3    13978.65    14873.41    206.00 o 
  -9  -2   3      408.60      448.39     39.15 o 
  -8  -2   3     2587.05     2469.11     55.91 o 
  -7  -2   3      371.95      338.24     26.03 o 
  -6  -2   3     4039.49     3957.26     55.97 o 
  -5  -2   3     3644.06     3653.22     79.98 o 
  -4  -2   3     2385.12     2254.34     36.93 o 
  -3  -2   3       63.30       41.70     12.24 o 
  -2  -2   3      237.55      239.60     14.04 o 
  -1  -2   3    22402.96    21804.57    198.92 o 
   0  -2   3    11459.52    11388.91    124.00 o 
   1  -2   3     4971.59     4766.10     83.64 o 
   2  -2   3     3032.67     3029.06     71.57 o 
   3  -2   3     4369.87     4190.09     75.58 o 
   4  -2   3    17370.83    16820.34     90.57 o 
   5  -2   3      113.78      100.31      7.22 o 
   6  -2   3     4879.90     4770.81    152.14 o 
   7  -2   3       49.01       28.67     20.11 o 
   8  -2   3      873.76      813.89     73.78 o 
   9  -2   3      285.55      285.72     53.65 o 
  10  -2   3      137.88      164.68     33.62 o 
  11  -2   3       19.51      -15.33     41.69 o 
  12  -2   3      207.17      379.29     74.33 o 
 -12  -1   3       72.69       93.32     29.87 o 
 -11  -1   3     1370.65     1420.07     75.59 o 
 -10  -1   3      693.57      696.53     48.81 o 
  -9  -1   3      616.52      705.47     46.54 o 
  -8  -1   3     4409.53     4212.76    114.21 o 
  -7  -1   3      729.93      657.34     27.81 o 
  -6  -1   3      261.91      277.61     19.89 o 
  -5  -1   3     2402.11     2214.07     37.58 o 
  -4  -1   3      392.00      414.42     18.62 o 
  -3  -1   3    10406.91    10576.98     74.55 o 
  -2  -1   3       16.19       11.71     10.52 o 
  -1  -1   3     9644.45     9855.07     86.41 o 
   0  -1   3        2.43       15.59      7.43 o 
   1  -1   3    17374.44    16859.22    147.71 o 
   2  -1   3      231.22      206.05     14.87 o 
   3  -1   3     3151.34     3048.35     49.92 o 
   4  -1   3    17014.86    17385.10    150.20 o 
   5  -1   3     6427.50     6789.55    144.42 o 
   7  -1   3       80.19      173.46     43.55 o 
   8  -1   3      126.86       72.60     32.46 o 
   9  -1   3       97.91      136.59     41.93 o 
  10  -1   3       12.32      -16.85     32.28 o 
  11  -1   3      652.71      627.57     94.42 o 
  12  -1   3      961.51      936.63     71.38 o 
  13  -1   3     1150.44     1098.72     70.42 o 
 -12   0   3      785.95      803.20     67.49 o 
 -11   0   3     1491.91     1446.94     74.95 o 
 -10   0   3      142.56      165.36     61.55 o 
  -9   0   3      140.17      127.21     37.82 o 
  -8   0   3        1.72       42.91     18.27 o 
  -7   0   3     2373.55     2336.28     50.06 o 
  -6   0   3     2011.98     2052.29     40.70 o 
  -5   0   3    18849.13    19346.31    140.14 o 
  -4   0   3     6419.06     6357.00     90.80 o 
  -3   0   3     1414.26     1255.03     31.33 o 
  -2   0   3      380.70      389.30     13.10 o 
  -1   0   3      191.15      215.09      9.93 o 
   0   0   3    37884.94    39520.85    287.05 o 
   1   0   3     3368.30     3586.22     57.36 o 
   2   0   3     5041.74     5530.93     78.59 o 
   3   0   3     2138.44     2338.01     35.32 o 
   4   0   3      447.70      479.14     10.48 o 
   5   0   3    19197.63    19047.13     70.86 o 
   6   0   3      941.52      988.55     45.12 o 
   7   0   3     1934.94     1794.97     69.13 o 
   8   0   3     1559.30     1485.89     72.09 o 
   9   0   3    13150.25    14553.12    207.75 o 
  10   0   3     2848.61     2751.08    118.81 o 
  11   0   3     3044.90     3159.66    100.42 o 
  12   0   3       11.07       11.62     32.50 o 
  13   0   3       22.55      -24.90     58.25 o 
 -12   1   3      955.46      801.07     64.65 o 
 -11   1   3       59.11       58.62     21.85 o 
 -10   1   3      174.29      203.79     50.84 o 
  -9   1   3     3791.28     3907.33    112.38 o 
  -8   1   3      217.98      280.12     56.65 o 
  -7   1   3      499.23      490.98     27.86 o 
  -6   1   3      780.80      682.62     26.18 o 
  -5   1   3      105.73      114.88     30.32 o 
  -4   1   3     3023.87     3343.32     48.33 o 
  -3   1   3      926.96      987.11     27.09 o 
  -2   1   3     8256.71     8336.98     86.92 o 
  -1   1   3     2560.44     2830.39     47.90 o 
   0   1   3      489.32      520.10      8.92 o 
   1   1   3    15876.59    16586.26     65.95 o 
   2   1   3    71566.77    76375.66   1322.25 o 
   3   1   3     6379.21     6543.49     56.30 o 
   4   1   3    15401.04    16607.04     90.18 o 
   5   1   3     8596.19     8897.30    100.95 o 
   6   1   3      516.08      546.95     17.70 o 
   7   1   3        6.85        3.49      5.90 o 
   8   1   3     4653.66     4641.98     82.78 o 
   9   1   3     1367.04     1256.23     91.77 o 
  10   1   3      228.97      221.07     58.12 o 
  11   1   3       24.61       41.36     35.72 o 
  12   1   3     4124.40     4219.90    183.59 o 
  13   1   3       84.97      -37.53     64.34 o 
 -12   2   3      664.17      573.24     66.81 o 
 -11   2   3        1.60        2.31     24.52 o 
 -10   2   3      798.14      735.96     72.91 o 
  -9   2   3      217.14      194.55     51.93 o 
  -8   2   3    16425.48    18006.37    294.38 o 
  -7   2   3       10.60        8.33     23.44 o 
  -6   2   3     9083.62     9238.79    116.78 o 
  -5   2   3        2.47        6.64     12.28 o 
  -4   2   3    16810.53    17195.86    140.08 o 
  -3   2   3    20007.70    21546.90    351.68 o 
  -2   2   3    48025.75    51983.80    644.82 o 
  -1   2   3     7770.95     8654.74     88.91 o 
   0   2   3       31.66       70.70     22.42 o 
   1   2   3     5353.13     5715.02     91.64 o 
   2   2   3    12925.01    13485.83     97.65 o 
   3   2   3      500.47      440.82      9.96 o 
   4   2   3     6006.89     6404.37     70.24 o 
   5   2   3    16268.71    17941.32    209.32 o 
   6   2   3    16346.07    16530.09     88.66 o 
   7   2   3       46.79       42.99     10.48 o 
   8   2   3     7302.18     7623.20     97.95 o 
   9   2   3        0.21       -0.35     33.11 o 
  10   2   3      430.30      439.40     68.03 o 
  11   2   3      197.69      122.86     27.64 o 
  12   2   3      149.82      186.15     77.21 o 
 -12   3   3     3016.98     3028.99    152.91 o 
 -11   3   3      253.38      290.24     74.37 o 
 -10   3   3      667.90      535.43     90.87 o 
  -9   3   3     1630.94     1789.97    118.01 o 
  -8   3   3      786.04      721.32     67.68 o 
  -7   3   3      156.63      123.54     27.40 o 
  -6   3   3      294.21      269.55     19.99 o 
  -5   3   3     1632.79     1527.26     46.45 o 
  -4   3   3      669.07      734.07     27.26 o 
  -3   3   3     8698.54     8939.68    118.42 o 
  -2   3   3     2053.36     2191.59     51.78 o 
  -1   3   3      293.38      358.02     21.38 o 
   0   3   3      576.09      602.94     31.76 o 
   1   3   3      740.10      771.33     20.15 o 
   2   3   3    13931.71    13930.40     90.36 o 
   3   3   3     2192.50     2052.60     55.38 o 
   4   3   3     2508.63     2607.62     40.37 o 
   5   3   3     4499.83     4619.86    101.28 o 
   6   3   3     3284.66     3244.74     56.89 o 
   7   3   3     3444.11     3371.93     47.29 o 
   8   3   3     5406.03     5466.97     77.51 o 
   9   3   3       60.28       52.79     19.05 o 
  10   3   3        6.41       20.03     55.65 o 
  11   3   3       52.01       92.34     43.23 o 
  12   3   3      235.74      234.38     68.42 o 
 -11   4   3      174.64      169.18     53.53 o 
 -10   4   3     1192.72     1066.89    107.69 o 
  -9   4   3     1863.72     1752.40    101.16 o 
  -8   4   3     2152.06     2046.18     98.12 o 
  -7   4   3     2113.75     1881.67     90.96 o 
  -6   4   3       28.00       68.86     32.48 o 
  -5   4   3    10792.78    11590.95    114.73 o 
  -4   4   3     1523.50     1638.07     41.88 o 
  -3   4   3     2582.00     2368.70     91.12 o 
  -2   4   3     4096.79     4275.43     71.82 o 
  -1   4   3     5168.82     4969.76     83.93 o 
   0   4   3       37.95       32.29     15.75 o 
   1   4   3    13548.29    13287.31     86.04 o 
   2   4   3    17116.67    16197.23    147.20 o 
   3   4   3       54.57       52.73     17.40 o 
   4   4   3     7959.16     7430.95     67.91 o 
   5   4   3     1163.94     1126.64     26.99 o 
   6   4   3     1943.17     2004.21     41.91 o 
   7   4   3     1155.29     1122.66     30.17 o 
   8   4   3      925.48      830.80     37.53 o 
   9   4   3      117.47      109.15     26.97 o 
  10   4   3       93.79      100.12     49.44 o 
  11   4   3     4861.38     5467.08    251.57 o 
  12   4   3      950.33     1062.03    109.89 o 
 -11   5   3      395.73      316.44     91.49 o 
 -10   5   3      668.91      656.99    102.57 o 
  -9   5   3       14.03      -18.97     44.56 o 
  -8   5   3      526.70      519.27     72.35 o 
  -7   5   3     7004.88     7167.46    180.51 o 
  -6   5   3        1.06        5.34     26.18 o 
  -5   5   3     5670.94     5694.01     91.33 o 
  -4   5   3     2862.49     2861.26     66.95 o 
  -3   5   3      123.06      142.53     16.97 o 
  -2   5   3      204.72      135.19     36.56 o 
  -1   5   3      927.28      996.58     33.33 o 
   0   5   3     5449.56     4946.34     79.56 o 
   1   5   3       56.93      120.97     12.49 o 
   2   5   3      527.87      662.16     35.68 o 
   3   5   3     8641.16     8318.61    108.11 o 
   4   5   3    10978.19    10682.04    126.53 o 
   5   5   3     1507.15     1431.05     31.71 o 
   6   5   3     4942.55     5032.87     64.60 o 
   7   5   3     4665.13     4740.89    113.37 o 
   8   5   3     1437.18     1362.52     40.59 o 
   9   5   3     3531.46     3307.77    128.94 o 
  10   5   3     1460.55     1635.81    115.77 o 
  11   5   3       15.85       44.11     40.13 o 
  12   5   3      118.07      190.15     82.60 o 
 -11   6   3     1134.94     1136.08    114.98 o 
 -10   6   3      169.54      169.79     59.04 o 
  -9   6   3     1028.33     1064.10     88.30 o 
  -8   6   3       65.52       32.64     31.25 o 
  -7   6   3       96.74       62.65     32.60 o 
  -6   6   3    13560.36    13973.27    151.16 o 
  -5   6   3        8.55        7.58     16.15 o 
  -4   6   3     8138.68     8090.17    137.01 o 
  -3   6   3       32.78       21.57     21.14 o 
  -2   6   3    20415.61    20344.49    147.29 o 
  -1   6   3    11936.63    11247.58    125.24 o 
   0   6   3    24722.94    23089.77    201.80 o 
   1   6   3     7017.47     6671.37     75.10 o 
   2   6   3     2217.27     2293.05     67.99 o 
   3   6   3      876.38      737.86     39.19 o 
   4   6   3     3627.22     3636.47     85.68 o 
   5   6   3      246.48      268.84     33.99 o 
   6   6   3     3749.65     3842.46     73.20 o 
   7   6   3     2492.42     2445.45     64.83 o 
   8   6   3     3989.62     4035.79    191.13 o 
   9   6   3      487.34      393.28     54.49 o 
  10   6   3     8415.92     8562.36    383.89 o 
  11   6   3       95.18       71.70     45.06 o 
 -10   7   3     3008.92     2738.22    152.28 o 
  -9   7   3      355.08      378.66     70.32 o 
  -8   7   3      323.40      347.48     92.55 o 
  -7   7   3      279.75      232.14     63.92 o 
  -6   7   3     4849.66     4967.37     88.16 o 
  -5   7   3     2284.12     2189.04     74.88 o 
  -4   7   3     2142.63     2043.29     63.98 o 
  -3   7   3      583.63      534.58     38.25 o 
  -2   7   3      364.59      336.88     39.74 o 
  -1   7   3      106.03      142.06     22.24 o 
   0   7   3      510.79      501.14     43.49 o 
   1   7   3     4259.65     3941.55    125.84 o 
   2   7   3       98.76      144.93     65.17 o 
   3   7   3      138.77      150.18     54.18 o 
   4   7   3     8257.33     8014.63    128.08 o 
   5   7   3      259.05      260.94     34.22 o 
   6   7   3     1689.49     1620.39     66.88 o 
   7   7   3     1776.06     1719.42     65.98 o 
   8   7   3      696.02      650.46     59.70 o 
   9   7   3     2109.99     1980.59     85.03 o 
  10   7   3     1078.93     1114.37    113.11 o 
  11   7   3       35.97      -54.92     62.67 o 
 -10   8   3      143.97       63.75     37.23 o 
  -9   8   3       11.98       34.06     49.28 o 
  -8   8   3        2.90       73.93     52.57 o 
  -7   8   3     1666.36     1564.84     96.40 o 
  -6   8   3     1263.45     1220.75     63.14 o 
  -5   8   3     2268.99     2165.92     71.25 o 
  -4   8   3      154.60      142.73     28.43 o 
  -3   8   3    10891.42    11073.43    178.77 o 
  -2   8   3      165.74      175.50     33.46 o 
  -1   8   3      767.52      725.23     44.69 o 
   0   8   3       79.71      104.88     31.36 o 
   1   8   3      132.97      144.95     20.23 o 
   2   8   3       13.94       47.41     46.73 o 
   3   8   3     5925.37     5714.68    107.48 o 
   4   8   3     5077.16     5046.75    196.63 o 
   5   8   3     4751.59     4613.51     99.52 o 
   6   8   3     8951.48     8779.10    175.78 o 
   7   8   3     3466.67     3307.30    109.55 o 
   8   8   3     1696.40     1681.68     92.79 o 
   9   8   3       22.73       83.47     28.31 o 
  10   8   3     1530.39     1336.51    118.14 o 
  -9   9   3      638.38      662.82    101.51 o 
  -8   9   3      781.43      778.92     92.64 o 
  -7   9   3     1140.34     1271.87    100.38 o 
  -6   9   3      359.35      388.43     61.26 o 
  -5   9   3     1922.98     1945.07    193.26 o 
  -4   9   3        4.31       42.85     14.51 o 
  -3   9   3     1907.11     1810.01     62.26 o 
  -2   9   3     1040.59      956.56     49.59 o 
  -1   9   3     2306.29     2209.17     79.55 o 
   0   9   3     6829.83     6666.99    193.96 o 
   1   9   3       69.44       56.85     20.16 o 
   2   9   3       82.40       67.58     27.37 o 
   3   9   3      292.13      277.94     38.93 o 
   4   9   3     1998.05     1937.62    111.61 o 
   5   9   3      269.20      321.60     40.76 o 
   6   9   3      640.87      550.54     53.88 o 
   7   9   3      488.98      494.07     57.39 o 
   8   9   3      824.94      873.46     76.59 o 
   9   9   3     2160.22     2199.17     96.40 o 
  10   9   3       39.34       47.65     68.67 o 
  -8  10   3       29.34       26.43     27.53 o 
  -7  10   3     2554.17     2510.22    141.60 o 
  -6  10   3       95.44       62.23     27.81 o 
  -5  10   3       64.31       78.55     29.97 o 
  -4  10   3      856.97      785.44     55.67 o 
  -3  10   3      550.62      488.39     67.02 o 
  -2  10   3     1125.50     1102.43     55.27 o 
  -1  10   3       76.26       79.28     24.44 o 
   0  10   3     2168.47     2008.17     62.84 o 
   1  10   3     8757.38     8556.57    349.97 o 
   2  10   3    14297.67    14851.38    242.52 o 
   3  10   3      954.08      913.60     58.48 o 
   4  10   3      530.55      542.82     51.72 o 
   5  10   3     2080.41     1952.96     89.14 o 
   6  10   3     1159.10     1184.53     84.67 o 
   7  10   3     1101.99     1110.56     89.04 o 
   8  10   3     2261.80     2401.59    104.23 o 
   9  10   3      317.23      281.51     55.97 o 
  -7  11   3       66.20       67.78     33.46 o 
  -6  11   3      847.75      796.67     82.89 o 
  -5  11   3      610.70      619.39     55.94 o 
  -4  11   3     3675.56     3951.07    204.12 o 
  -3  11   3     2592.38     2770.18    105.34 o 
  -2  11   3     3962.41     4210.87    122.89 o 
  -1  11   3      210.35      204.72     32.98 o 
   0  11   3      590.99      635.47     60.47 o 
   1  11   3      257.97      296.48     33.66 o 
   2  11   3      356.79      351.42     39.47 o 
   3  11   3      356.17      354.33     79.36 o 
   4  11   3       69.40       79.31     66.02 o 
   5  11   3       59.53       88.15     32.11 o 
   6  11   3     1653.56     1760.68    115.58 o 
   7  11   3      199.03      186.50     44.94 o 
   8  11   3     1563.79     1645.60    108.43 o 
  -6  12   3        1.83       86.51     59.16 o 
  -5  12   3      586.38      620.55     71.64 o 
  -4  12   3      195.92      183.73     39.75 o 
  -3  12   3       77.28       59.55     28.01 o 
  -2  12   3     1732.42     1711.42    154.88 o 
  -1  12   3     4063.16     4125.01    146.28 o 
   0  12   3      137.28      186.45     42.63 o 
   1  12   3      382.98      429.02     40.78 o 
   2  12   3      174.93      117.52     51.84 o 
   3  12   3     1081.55     1181.77    109.11 o 
   4  12   3        7.27       43.06     50.36 o 
   5  12   3     1483.08     1615.23     92.22 o 
   6  12   3      388.77      457.08    101.71 o 
  -4  13   3      256.49      273.06     47.24 o 
  -3  13   3        4.04       36.16     33.51 o 
  -2  13   3      863.60      784.38     93.36 o 
  -1  13   3       10.83       60.37     24.99 o 
   0  13   3      549.03      570.78     61.41 o 
   1  13   3      778.36      748.55    107.00 o 
   2  13   3     2456.62     2580.05    142.23 o 
   3  13   3       77.48       57.95     48.30 o 
   4  13   3      678.08      729.95     98.69 o 
  -3 -12   4       52.85      128.18     49.49 o 
  -2 -12   4       30.51       30.44     30.04 o 
  -1 -12   4      789.79      851.75    108.37 o 
   0 -12   4     4807.69     5233.23    216.63 o 
   1 -12   4       27.47       68.38     28.22 o 
   2 -12   4      159.04      101.23     30.06 o 
   3 -12   4      418.33      380.22     61.74 o 
   4 -12   4     4572.12     5214.45    132.88 o 
  -5 -11   4     1509.34     1539.27     91.51 o 
  -4 -11   4     2134.55     2639.05    158.70 o 
  -3 -11   4      981.27     1004.89    100.68 o 
  -2 -11   4     1381.11     1223.14    558.23 o 
  -1 -11   4      237.07      242.48     63.39 o 
   0 -11   4     2316.24     2343.34    151.74 o 
   1 -11   4      140.72      114.82     37.20 o 
   2 -11   4      219.86      299.01     48.21 o 
   3 -11   4     1370.38     1437.34     90.88 o 
   4 -11   4       50.57       78.61     23.95 o 
   5 -11   4       97.84      101.63     23.44 o 
   6 -11   4      257.26      269.05     57.32 o 
  -6 -10   4      241.30      361.72     65.67 o 
  -5 -10   4      854.09      831.42     93.77 o 
  -4 -10   4     1576.57     1603.49     86.34 o 
  -3 -10   4      986.15      959.97     94.20 o 
  -2 -10   4        0.37       24.58     39.25 o 
  -1 -10   4      288.80      417.69     64.63 o 
   0 -10   4     2447.35     2457.05    117.21 o 
   1 -10   4     1098.18     1087.67    101.21 o 
   2 -10   4      301.67      422.92     66.04 o 
   3 -10   4      701.32      723.30     61.64 o 
   4 -10   4       15.15       33.32     22.68 o 
   5 -10   4     3774.73     4113.14    148.17 o 
   6 -10   4       95.58       98.42     41.81 o 
   7 -10   4       26.74       70.70     38.78 o 
   8 -10   4       26.35       85.49     61.92 o 
  -8  -9   4     1075.23     1058.50     77.78 o 
  -7  -9   4      380.96      383.87     66.11 o 
  -6  -9   4     1298.91     1240.10     85.26 o 
  -5  -9   4        1.60       14.68     38.11 o 
  -4  -9   4       20.36      -11.87     44.70 o 
  -3  -9   4       20.36       51.25     20.08 o 
  -2  -9   4      869.23      779.63     88.04 o 
  -1  -9   4     1088.44      892.39     87.44 o 
   0  -9   4       17.96       90.14     48.94 o 
   1  -9   4     4304.30     4596.90    179.89 o 
   2  -9   4      283.81      323.59     70.64 o 
   3  -9   4      445.43      542.46     49.28 o 
   4  -9   4     1801.69     1912.79     71.03 o 
   5  -9   4     1808.83     2020.97     87.16 o 
   6  -9   4       34.03       79.12     34.91 o 
   7  -9   4        2.41       56.66     40.68 o 
   8  -9   4      781.77      755.98    102.02 o 
   9  -9   4        0.03       62.75     43.37 o 
  -8  -8   4     3940.31     3957.19    126.96 o 
  -7  -8   4       42.98       58.07     24.97 o 
  -6  -8   4      916.64      831.80     49.49 o 
  -5  -8   4       57.53       74.29     18.15 o 
  -4  -8   4     5833.66     6085.98    159.98 o 
  -3  -8   4     4932.16     4710.75    161.56 o 
  -2  -8   4     8812.69     8994.43    138.18 o 
  -1  -8   4      265.76      307.46     59.23 o 
   0  -8   4      115.12       97.35     41.60 o 
   1  -8   4        2.47       21.35     25.88 o 
   2  -8   4     5238.61     5249.10    147.97 o 
   3  -8   4      131.67      149.75     49.16 o 
   4  -8   4      298.51      311.31     33.88 o 
   5  -8   4     1639.09     1718.02    122.28 o 
   6  -8   4     8665.25     9316.28    209.73 o 
   7  -8   4      120.72       71.52     44.40 o 
   8  -8   4     4533.90     4694.79    220.45 o 
   9  -8   4      312.84      216.61    124.31 o 
  10  -8   4       28.17       38.62     33.14 o 
  -9  -7   4      438.71      466.46     82.30 o 
  -8  -7   4     4197.30     4174.13    112.88 o 
  -7  -7   4      719.06      662.25     47.07 o 
  -6  -7   4      332.97      296.64     33.08 o 
  -5  -7   4       65.87      100.93     24.90 o 
  -4  -7   4     5201.23     5138.53    137.53 o 
  -3  -7   4     4201.77     3902.00    113.35 o 
  -2  -7   4     5845.61     5706.66    123.77 o 
  -1  -7   4     3030.96     2639.55    109.19 o 
   0  -7   4     2722.46     2565.50    106.08 o 
   2  -7   4    18761.05    19156.82    286.81 o 
   3  -7   4      228.58      234.70     41.52 o 
   4  -7   4     1342.12     1399.28     56.66 o 
   5  -7   4      358.39      387.15     36.28 o 
   6  -7   4      498.38      540.56     52.76 o 
   7  -7   4       70.74       46.83     41.64 o 
   8  -7   4       97.97       74.80     41.43 o 
   9  -7   4        0.70       65.58     57.96 o 
  10  -7   4        2.42       48.06     38.80 o 
 -10  -6   4      136.91       86.71     44.22 o 
  -9  -6   4      830.58      771.15     52.05 o 
  -8  -6   4       36.79       44.39     29.62 o 
  -7  -6   4     5445.18     5695.88    125.45 o 
  -6  -6   4      398.72      394.06     33.97 o 
  -5  -6   4    10312.16    10265.32    128.37 o 
  -4  -6   4      589.47      604.91     37.04 o 
  -3  -6   4      630.37      622.33     41.59 o 
  -2  -6   4       85.20       86.38     21.56 o 
  -1  -6   4      843.10      859.06     47.78 o 
   0  -6   4      330.92      224.13     42.49 o 
   1  -6   4     5423.17     4880.26    384.21 o 
   2  -6   4     8813.64     8228.41    179.85 o 
   3  -6   4     4201.05     4272.21    107.61 o 
   4  -6   4     3220.51     3353.12    127.45 o 
   5  -6   4     1477.72     1449.31     87.72 o 
   6  -6   4      122.92       87.37     23.72 o 
   7  -6   4       20.07       95.59     38.32 o 
   8  -6   4      239.78      283.96     61.88 o 
   9  -6   4     1132.29     1012.84     99.60 o 
  10  -6   4      251.46      188.69     80.52 o 
  11  -6   4     4192.20     4454.66    197.77 o 
 -10  -5   4      457.43      463.68     51.77 o 
  -9  -5   4      551.24      548.11     47.68 o 
  -8  -5   4      169.32      195.67     39.72 o 
  -7  -5   4      779.40      765.07     38.82 o 
  -6  -5   4       40.42       34.35     14.38 o 
  -5  -5   4     1464.77     1506.92     46.54 o 
  -4  -5   4      429.99      411.75     33.51 o 
  -3  -5   4      464.67      513.36     28.24 o 
  -2  -5   4    11287.53    10571.77     93.40 o 
  -1  -5   4     7414.92     6975.22    124.10 o 
   0  -5   4        1.14       39.35     27.02 o 
   1  -5   4     1388.21     1322.95     63.50 o 
   2  -5   4        0.86       52.48     29.03 o 
   3  -5   4     2554.72     2583.80     94.46 o 
   4  -5   4     1642.04     1565.01     73.64 o 
   5  -5   4     2928.81     3021.08     64.63 o 
   6  -5   4     1190.64     1186.28     41.75 o 
   7  -5   4     8282.91     8565.28    200.66 o 
   8  -5   4     3070.37     2878.72    118.31 o 
   9  -5   4     1433.52     1338.12    134.00 o 
  10  -5   4      389.47      302.87     85.42 o 
  11  -5   4        6.96       60.26     39.60 o 
  12  -5   4      271.53      189.39     66.07 o 
 -11  -4   4      678.91      679.93     74.91 o 
 -10  -4   4        9.34       11.00     13.60 o 
  -9  -4   4       11.17        0.31     31.58 o 
  -8  -4   4       88.05       95.49     18.31 o 
  -7  -4   4       11.26       41.20     29.11 o 
  -6  -4   4     1281.01     1255.84     43.14 o 
  -5  -4   4      171.41      196.13     21.86 o 
  -4  -4   4     2824.36     2774.46     59.73 o 
  -3  -4   4      452.25      480.09     27.38 o 
  -2  -4   4    10189.17     9439.71     88.99 o 
  -1  -4   4    16638.41    15441.63    127.19 o 
   0  -4   4    27199.89    27767.40    223.13 o 
   1  -4   4       36.87       87.61     32.54 o 
   2  -4   4     2468.42     2284.46     62.27 o 
   3  -4   4     4640.06     4522.36     94.19 o 
   4  -4   4     2278.10     2236.50     58.80 o 
   5  -4   4      291.46      343.66     25.60 o 
   6  -4   4     4610.70     4750.99     67.05 o 
   7  -4   4      623.46      673.21     65.30 o 
   8  -4   4     5258.46     5077.42    149.26 o 
   9  -4   4       85.72      171.74     64.22 o 
  10  -4   4     4246.70     4559.07    175.16 o 
  11  -4   4      490.42      476.73     73.49 o 
  12  -4   4      484.56      323.13     86.87 o 
 -11  -3   4       29.46       49.83     36.18 o 
 -10  -3   4     5777.71     6169.17    180.48 o 
  -9  -3   4      727.75      676.75     67.36 o 
  -8  -3   4      364.67      370.32     28.47 o 
  -7  -3   4     1451.95     1465.54     44.15 o 
  -6  -3   4    22749.81    23606.48    152.05 o 
  -5  -3   4     9241.24     9283.43    109.03 o 
  -4  -3   4     1703.24     1604.64     61.80 o 
  -3  -3   4      115.38      177.71     16.80 o 
  -2  -3   4     1472.41     1429.48     33.59 o 
  -1  -3   4      784.33      811.23     27.01 o 
   0  -3   4    11291.20    11055.94    125.29 o 
   1  -3   4      672.13      542.64     33.92 o 
   2  -3   4     1005.92      979.30     42.82 o 
   3  -3   4     2565.82     2538.44     72.39 o 
   4  -3   4    34188.60    33464.32    473.60 o 
   5  -3   4     1659.90     1773.44     38.54 o 
   6  -3   4     4138.04     4138.15     66.14 o 
   7  -3   4     1074.56     1092.37     75.43 o 
   8  -3   4     4980.15     5043.88    599.94 o 
   9  -3   4     2461.14     2228.11    102.33 o 
  10  -3   4     1292.72     1232.91     81.82 o 
  11  -3   4      512.45      385.75     82.02 o 
  12  -3   4      122.77       94.33     65.84 o 
 -11  -2   4      628.58      620.37     55.28 o 
 -10  -2   4      205.84      162.82     30.18 o 
  -9  -2   4      183.16      231.77     33.92 o 
  -8  -2   4       53.41       53.30     13.55 o 
  -7  -2   4     2291.67     2301.13     51.79 o 
  -6  -2   4      236.13      254.99     22.88 o 
  -5  -2   4    15664.61    16964.94    133.41 o 
  -4  -2   4     2887.55     3079.34     46.07 o 
  -3  -2   4    13338.17    13338.10     94.06 o 
  -2  -2   4     7448.06     7436.97     85.57 o 
  -1  -2   4     1250.57     1243.07     29.64 o 
   0  -2   4     6216.59     5859.81     74.52 o 
   1  -2   4     7912.81     7941.45    126.43 o 
   2  -2   4     2048.78     2132.35     60.98 o 
   3  -2   4    15624.81    15245.97    114.77 o 
   4  -2   4     3703.52     3634.21     59.43 o 
   5  -2   4      477.71      453.23     21.22 o 
   6  -2   4     8926.76     9273.47     61.32 o 
   7  -2   4     3056.77     2793.49     95.40 o 
   8  -2   4      108.76       82.91     38.34 o 
   9  -2   4     2596.71     2389.81    108.96 o 
  10  -2   4       46.73       87.98     36.09 o 
  11  -2   4      668.24      623.30     75.25 o 
  12  -2   4       18.69       35.27     35.69 o 
 -12  -1   4       29.02       -0.05     24.33 o 
 -11  -1   4       11.20       43.70     17.72 o 
 -10  -1   4      305.89      200.16     36.42 o 
  -9  -1   4    13564.73    14205.20    288.97 o 
  -8  -1   4      424.33      356.79     31.17 o 
  -7  -1   4     3673.61     3511.73     89.49 o 
  -6  -1   4      125.95      124.50     19.94 o 
  -5  -1   4     1184.15     1221.02     34.21 o 
  -4  -1   4     1929.22     1906.05     34.17 o 
  -3  -1   4     9590.67    10019.29     65.00 o 
  -2  -1   4     2603.94     2698.73     44.22 o 
  -1  -1   4     6411.28     6274.33     70.17 o 
   0  -1   4    42014.69    41474.84    322.02 o 
   1  -1   4    22111.26    21329.43    188.38 o 
   2  -1   4      657.12      657.12     27.61 o 
   3  -1   4    11476.89    11668.16    113.51 o 
   4  -1   4      358.34      296.14     14.14 o 
   5  -1   4     3485.79     3433.14     66.98 o 
   6  -1   4      639.54      682.56     45.72 o 
   7  -1   4      293.93      256.94     38.18 o 
   8  -1   4      217.15      226.55     42.19 o 
   9  -1   4     7810.56     8201.70    160.89 o 
  10  -1   4     4027.01     4185.35    162.58 o 
  11  -1   4     1092.91     1020.01     77.52 o 
  12  -1   4      573.18      499.76     59.60 o 
  13  -1   4      667.33      672.60     59.16 o 
 -12   0   4      354.56      399.90     51.88 o 
 -11   0   4       32.56       38.54     18.58 o 
 -10   0   4      398.27      415.13     64.23 o 
  -9   0   4     2287.71     2241.74     77.79 o 
  -8   0   4      742.67      750.67     48.18 o 
  -7   0   4      898.63      889.75     30.40 o 
  -6   0   4      385.72      357.94     24.78 o 
  -5   0   4        1.64       17.93     11.03 o 
  -4   0   4      694.51      654.79     28.30 o 
  -3   0   4      966.19      972.70     23.72 o 
  -2   0   4     2670.24     2576.98     47.06 o 
  -1   0   4     3988.23     4330.57     72.09 o 
   0   0   4    31971.70    33259.87    166.90 o 
   1   0   4     3547.01     3794.85     47.52 o 
   2   0   4    19787.49    20515.55    172.24 o 
   3   0   4      226.08      212.02     12.15 o 
   4   0   4      641.85      562.85     34.88 o 
   5   0   4    14769.66    15726.08     59.02 o 
   6   0   4      138.89      148.24      6.04 o 
   7   0   4     3778.35     3777.93    104.28 o 
   8   0   4     2858.15     2806.49    108.79 o 
   9   0   4       10.21       77.50     28.52 o 
  10   0   4      429.85      394.91     44.45 o 
  11   0   4      222.13      206.73     37.84 o 
  12   0   4     1772.38     1663.86     77.00 o 
  13   0   4      400.47      384.27     82.50 o 
 -12   1   4      424.74      318.64     56.80 o 
 -11   1   4      265.68      215.85     77.49 o 
 -10   1   4      542.71      584.00     49.56 o 
  -9   1   4      589.02      693.89    103.75 o 
  -8   1   4     3837.12     3950.77     98.03 o 
  -7   1   4      613.97      604.85     47.99 o 
  -6   1   4        9.84       -7.98     17.88 o 
  -5   1   4     1902.63     1830.86     39.15 o 
  -4   1   4    26587.11    27931.60    248.77 o 
  -3   1   4    31069.14    32277.37    133.17 o 
  -2   1   4    14351.44    15032.59    108.77 o 
  -1   1   4       11.02       30.66     23.15 o 
   0   1   4     9581.86    10272.10     89.11 o 
   1   1   4     6171.34     6408.97     47.46 o 
   2   1   4    10918.88    11678.42     81.06 o 
   3   1   4     5977.87     6416.82     56.82 o 
   4   1   4      555.10      515.22     16.77 o 
   5   1   4       17.35        9.32      5.86 o 
   6   1   4    37540.08    39684.44    238.82 o 
   7   1   4      790.86      799.75     18.70 o 
   8   1   4     8111.12     8579.01    158.03 o 
   9   1   4     1261.12     1282.54     53.97 o 
  10   1   4     7527.05     7997.87    267.10 o 
  11   1   4     4125.28     4247.16    111.52 o 
  12   1   4     2107.16     1827.60    146.16 o 
  13   1   4       27.25      145.96     55.12 o 
 -12   2   4     1021.00      946.15     76.94 o 
 -11   2   4      238.43      197.04     57.52 o 
 -10   2   4        6.78       45.98     30.69 o 
  -9   2   4     1522.06     1456.31     96.37 o 
  -8   2   4     6306.05     6487.49    161.97 o 
  -7   2   4      695.64      616.43     30.09 o 
  -6   2   4        8.09       23.18     16.38 o 
  -5   2   4     5702.56     5937.58    106.18 o 
  -4   2   4      156.35      170.52     17.83 o 
  -3   2   4       13.69       34.75     11.58 o 
  -2   2   4     1239.96     1263.77     32.07 o 
  -1   2   4      106.25      138.66     19.90 o 
   0   2   4      250.09      262.47     15.98 o 
   1   2   4      388.34      451.76      8.88 o 
   2   2   4    36623.31    37803.30    390.06 o 
   3   2   4     1939.84     1850.60     27.51 o 
   4   2   4      231.33      246.11     12.37 o 
   5   2   4    16827.44    18263.00    124.72 o 
   6   2   4       14.44       32.77     11.10 o 
   7   2   4     1232.48     1159.10     47.78 o 
   8   2   4       37.47       30.39      8.06 o 
   9   2   4     1762.96     1823.65     55.75 o 
  10   2   4       80.06       88.72     25.55 o 
  11   2   4       12.29       58.69     52.35 o 
  12   2   4       46.68       62.17     41.57 o 
  13   2   4      975.41     1004.76    112.57 o 
 -12   3   4       15.22       43.56     20.11 o 
 -11   3   4      824.31      798.26     99.86 o 
 -10   3   4      398.82      387.65     76.17 o 
  -9   3   4      358.41      268.96     72.48 o 
  -8   3   4      352.41      397.36     65.33 o 
  -7   3   4    19435.49    20897.22    207.03 o 
  -6   3   4       49.89       28.00     12.27 o 
  -5   3   4    16749.85    17589.61    165.61 o 
  -4   3   4      647.64      746.55     28.97 o 
  -3   3   4     3717.87     3934.14     67.43 o 
  -2   3   4     8241.35     8855.14    100.77 o 
  -1   3   4     3698.74     3731.92     55.53 o 
   0   3   4    14752.23    16287.82    264.99 o 
   1   3   4    11219.46    11973.07    105.54 o 
   2   3   4    17628.09    17657.01    357.94 o 
   3   3   4     8739.24     8863.40    101.28 o 
   4   3   4     7068.29     7439.26     66.88 o 
   5   3   4      747.08      588.73     18.67 o 
   6   3   4     2371.07     2378.67     44.38 o 
   7   3   4     4292.13     4303.48     49.76 o 
   8   3   4      344.98      354.26     23.59 o 
   9   3   4     4223.50     4371.95    135.18 o 
  10   3   4        2.83       39.41     48.00 o 
  11   3   4      714.95      822.83    120.21 o 
  12   3   4      899.72      847.62    101.63 o 
 -11   4   4     2600.16     2578.62    152.40 o 
 -10   4   4     1532.21     1328.80    118.91 o 
  -9   4   4      173.27      305.19     86.54 o 
  -8   4   4      116.28      181.22     76.55 o 
  -7   4   4      378.26      415.49     57.27 o 
  -6   4   4      244.19      236.52     21.25 o 
  -5   4   4     2046.77     1963.95    103.53 o 
  -4   4   4    22052.02    25263.60    215.22 o 
  -3   4   4       11.14       17.61     13.53 o 
  -2   4   4    20950.77    21892.15    124.23 o 
  -1   4   4    14066.40    14599.95     96.12 o 
   0   4   4       32.84       40.25     13.27 o 
   1   4   4       76.21      123.01     11.08 o 
   2   4   4      150.79      193.88      8.28 o 
   3   4   4      482.29      454.52     24.60 o 
   4   4   4    13317.52    13930.74    141.99 o 
   5   4   4      591.86      570.34     18.51 o 
   6   4   4      237.69      247.36     18.29 o 
   7   4   4     7383.37     7418.81    122.92 o 
   8   4   4      387.57      381.56     21.99 o 
   9   4   4     3356.30     3099.75    140.73 o 
  10   4   4     1022.65     1192.72    104.52 o 
  11   4   4       75.90       67.04     52.80 o 
  12   4   4      473.13      435.16     74.54 o 
 -11   5   4     2084.15     2456.01    166.16 o 
 -10   5   4     1316.32     1285.83    122.89 o 
  -9   5   4      507.25      414.98     66.16 o 
  -8   5   4     2127.42     2077.88    143.17 o 
  -7   5   4      527.37      426.64     52.38 o 
  -6   5   4      498.86      497.94     46.13 o 
  -5   5   4       33.53       38.40     15.66 o 
  -4   5   4     2560.08     2670.97     65.85 o 
  -3   5   4      503.03      563.26     28.71 o 
  -2   5   4    28033.66    28822.48    236.36 o 
  -1   5   4    14092.25    14013.10    103.79 o 
   0   5   4    13901.36    13889.70    144.16 o 
   1   5   4     3381.17     3269.48     47.33 o 
   2   5   4    16723.26    17565.72    191.32 o 
   3   5   4    22775.39    21771.55    201.15 o 
   4   5   4     2280.36     2281.56     54.13 o 
   5   5   4     8123.09     8182.18     89.08 o 
   6   5   4      455.98      487.67     21.12 o 
   7   5   4       70.54       63.43     17.92 o 
   8   5   4     6626.13     6326.85    171.52 o 
   9   5   4       35.30       29.57     19.43 o 
  10   5   4     2636.51     2796.07    158.32 o 
  11   5   4        1.27      -14.60     65.93 o 
  12   5   4     1833.92     1814.06    137.30 o 
 -11   6   4       47.61       -3.30     63.71 o 
 -10   6   4      757.33      593.59     92.97 o 
  -9   6   4      548.62      656.50     83.35 o 
  -8   6   4      228.68      261.29     64.61 o 
  -7   6   4     4665.80     4521.62    179.65 o 
  -6   6   4    13766.07    14217.00    198.53 o 
  -5   6   4     6523.01     6592.95     97.42 o 
  -4   6   4     1779.64     1777.50     49.05 o 
  -3   6   4      821.17      749.31     70.08 o 
  -2   6   4      306.35      288.90     29.24 o 
  -1   6   4     4375.67     4351.85     73.00 o 
   0   6   4        5.37       25.34     16.40 o 
   1   6   4     1435.30     1272.97     31.78 o 
   2   6   4      272.35      264.55     19.70 o 
   3   6   4       41.75       45.63     15.32 o 
   4   6   4    23835.15    23512.71    372.83 o 
   5   6   4      851.16      817.20     51.94 o 
   6   6   4      201.44      223.91     31.63 o 
   7   6   4     6813.82     6802.75    152.82 o 
   8   6   4     1912.02     1924.58     74.85 o 
   9   6   4     2988.61     2867.38     98.63 o 
  10   6   4      184.06      128.19     61.57 o 
  11   6   4     1003.27     1043.73    142.56 o 
 -10   7   4      644.84      533.56     92.76 o 
  -9   7   4      264.92      189.42     42.95 o 
  -8   7   4       32.03       72.32     38.74 o 
  -7   7   4       77.19       76.10     63.26 o 
  -6   7   4      312.27      323.59     37.74 o 
  -5   7   4    10652.51    11066.39    239.41 o 
  -4   7   4      465.36      452.85     51.03 o 
  -3   7   4    11953.70    11721.27    145.61 o 
  -2   7   4       22.80       38.74     22.25 o 
  -1   7   4     1311.74     1219.70     90.55 o 
   0   7   4    12329.23    11830.78    134.67 o 
   1   7   4     7113.24     6641.35    112.62 o 
   2   7   4     1421.32     1310.75     34.61 o 
   3   7   4     6329.66     6127.88    113.09 o 
   4   7   4     1127.61      972.83     50.04 o 
   5   7   4     1226.96     1177.76     53.90 o 
   6   7   4       44.76       55.49     23.80 o 
   7   7   4     5717.33     5521.29    135.41 o 
   8   7   4     4263.44     4077.60    127.19 o 
   9   7   4     1814.26     1879.74     78.65 o 
  10   7   4      281.46      309.27     85.34 o 
  11   7   4     1972.58     2126.17    144.96 o 
 -10   8   4        9.81       80.88     32.57 o 
  -9   8   4     3737.98     4177.08    188.56 o 
  -8   8   4      166.77      125.29     58.21 o 
  -7   8   4     1231.10     1190.05     86.76 o 
  -6   8   4      350.73      354.22     32.70 o 
  -5   8   4      972.63      893.64     83.26 o 
  -4   8   4     2429.03     2509.14    110.24 o 
  -3   8   4     1044.62      959.78     46.47 o 
  -2   8   4      114.67       95.85     26.17 o 
  -1   8   4      694.64      639.97     37.04 o 
   0   8   4      980.77      857.44     39.92 o 
   1   8   4     2710.28     2487.21     86.61 o 
   2   8   4     1406.36     1299.43     64.35 o 
   3   8   4       72.66       49.30     21.39 o 
   4   8   4     5095.55     4811.05    128.97 o 
   5   8   4     5808.03     5628.41    243.95 o 
   6   8   4     1615.14     1576.73     71.50 o 
   7   8   4      203.63      148.85    101.68 o 
   8   8   4        5.22       17.04     26.72 o 
   9   8   4     1127.52     1123.72     73.63 o 
  10   8   4        3.14       38.74     37.26 o 
  -9   9   4     1187.15     1114.56    116.88 o 
  -8   9   4       25.56       31.68     49.06 o 
  -7   9   4      557.90      420.35     62.42 o 
  -6   9   4      686.67      687.73    108.50 o 
  -5   9   4      322.78      330.67     49.64 o 
  -4   9   4      212.28      214.69     63.31 o 
  -3   9   4      243.71      249.67     38.24 o 
  -2   9   4     2150.12     2025.14     91.27 o 
  -1   9   4       11.24       60.44     23.21 o 
   0   9   4     6667.86     6454.97    158.90 o 
   1   9   4      459.55      413.30     34.84 o 
   2   9   4     1503.36     1451.55     44.61 o 
   3   9   4     2946.13     2839.92     73.51 o 
   4   9   4      484.04      540.43     49.28 o 
   5   9   4    10758.29    11087.41    239.60 o 
   6   9   4       18.65       41.50     18.68 o 
   7   9   4     3401.96     3470.11    107.21 o 
   8   9   4      143.33      112.07     51.87 o 
   9   9   4       52.75       30.46     49.22 o 
  10   9   4      180.38       69.75     64.05 o 
  -8  10   4       45.55       89.46     26.13 o 
  -7  10   4      128.38      146.16     43.73 o 
  -6  10   4      679.12      446.31     61.47 o 
  -5  10   4     1015.31     1077.19     97.39 o 
  -4  10   4     2457.53     2497.07     78.53 o 
  -3  10   4     3312.26     3169.23    108.97 o 
  -2  10   4     1288.47     1244.85     93.29 o 
  -1  10   4       85.11       67.35     27.42 o 
   0  10   4      751.08      701.35     41.24 o 
   1  10   4     9259.20     9133.32    172.27 o 
   2  10   4     2905.82     2743.59     97.89 o 
   3  10   4      525.97      507.51     53.17 o 
   4  10   4     1482.28     1445.19     70.64 o 
   5  10   4      539.36      573.64     60.06 o 
   6  10   4     2366.00     2293.33    129.35 o 
   7  10   4        5.15       63.04     34.65 o 
   8  10   4      249.85      203.11     50.38 o 
   9  10   4      238.95      194.54     40.30 o 
  -7  11   4       24.51       72.43     31.31 o 
  -6  11   4      850.13      967.26     91.13 o 
  -5  11   4      663.78      771.40     58.53 o 
  -4  11   4       94.37       95.82     28.89 o 
  -3  11   4      422.58      387.28     47.05 o 
  -2  11   4      211.34      112.80     29.23 o 
  -1  11   4     7186.54     7215.40    177.26 o 
   0  11   4       14.69       25.27     34.05 o 
   1  11   4      746.41      736.50     47.23 o 
   2  11   4     1224.04     1198.20     60.94 o 
   3  11   4     5154.34     5170.83    202.54 o 
   4  11   4      855.68      779.63     65.52 o 
   5  11   4     3119.49     2800.43    131.46 o 
   6  11   4      122.29      145.52     32.59 o 
   7  11   4        1.38       33.97     57.60 o 
   8  11   4      219.18      154.81     38.83 o 
  -6  12   4      151.42       53.03     43.38 o 
  -5  12   4      810.21      871.75     61.13 o 
  -4  12   4       75.85       50.84     24.11 o 
  -3  12   4     1663.52     1664.99     73.21 o 
  -2  12   4     3191.00     3194.06    115.10 o 
  -1  12   4      739.32      686.68     67.20 o 
   0  12   4      662.32      663.45     51.27 o 
   1  12   4      366.01      404.57     58.95 o 
   2  12   4      222.22      228.88     70.08 o 
   3  12   4      771.51      914.47    104.81 o 
   4  12   4        5.55       59.87     33.44 o 
   5  12   4     1008.64     1115.32     76.28 o 
   6  12   4      566.22      508.93     70.31 o 
  -4  13   4      104.07       95.38     35.50 o 
  -3  13   4      747.95      713.54    103.87 o 
  -2  13   4      673.97      565.57     69.43 o 
  -1  13   4       25.39       31.93     42.62 o 
   0  13   4      948.06      941.83     61.93 o 
   1  13   4      169.41      193.55     71.95 o 
   2  13   4      455.90      382.06     72.78 o 
   3  13   4      118.91       88.42     72.07 o 
   4  13   4      513.97      625.96     91.17 o 
  -2 -12   5     1865.96     1776.80    132.89 o 
  -1 -12   5      163.68      218.79     63.97 o 
   0 -12   5     3426.22     3503.52    162.89 o 
   1 -12   5      173.38      198.33     62.11 o 
   2 -12   5       32.44        0.34     31.11 o 
   3 -12   5     1382.32     1488.18     85.12 o 
  -4 -11   5        9.61       44.75     15.88 o 
  -3 -11   5     2740.25     2973.91    167.20 o 
  -2 -11   5        6.91       48.97     32.87 o 
  -1 -11   5        1.06      -27.74     54.71 o 
   0 -11   5     1165.41     1110.03    125.44 o 
   1 -11   5     5730.52     6193.88    270.52 o 
   2 -11   5        1.57       54.93     21.48 o 
   3 -11   5      305.42      269.76     49.13 o 
   4 -11   5       15.22       11.97     36.31 o 
   5 -11   5      676.50      680.96     68.77 o 
   6 -11   5      326.25      416.35     80.44 o 
  -6 -10   5      546.67      544.97     69.72 o 
  -5 -10   5     2789.28     3083.06    161.37 o 
  -4 -10   5      871.13      930.66     78.88 o 
  -3 -10   5     3521.51     3900.78    193.36 o 
  -2 -10   5       20.26       -4.01     66.18 o 
  -1 -10   5       25.46       32.42     35.99 o 
   0 -10   5      457.36      425.45     76.30 o 
   1 -10   5      135.63      173.54     61.10 o 
   2 -10   5        4.08       27.02     26.27 o 
   3 -10   5     1042.62     1113.52    108.33 o 
   4 -10   5      752.11      772.02     78.34 o 
   5 -10   5     1255.12     1312.59     72.57 o 
   6 -10   5       23.71       98.71     47.68 o 
   7 -10   5      163.77      116.48     77.89 o 
   8 -10   5      236.06      318.38     52.86 o 
  -7  -9   5       46.02       80.83     29.60 o 
  -6  -9   5     1200.04     1394.96     93.40 o 
  -5  -9   5      248.69      302.21     56.27 o 
  -4  -9   5     3119.97     3184.76    196.61 o 
  -3  -9   5     6414.67     6482.50    324.52 o 
  -2  -9   5      398.88      427.28     52.60 o 
  -1  -9   5       77.27      127.82     57.92 o 
   0  -9   5      452.98      363.34     59.81 o 
   1  -9   5      333.00      322.95     62.43 o 
   2  -9   5      210.81      307.71     62.65 o 
   3  -9   5     1772.88     1943.35    108.50 o 
   4  -9   5     1506.12     1469.94     65.85 o 
   5  -9   5      457.67      431.29     55.91 o 
   6  -9   5     2669.74     3077.57    122.01 o 
   7  -9   5      485.98      600.70    102.17 o 
   8  -9   5      249.40      327.04     78.55 o 
   9  -9   5      816.41      942.17    121.68 o 
  -8  -8   5      980.49      851.77     70.53 o 
  -7  -8   5     1397.68     1437.38     61.53 o 
  -6  -8   5      485.12      504.93     49.91 o 
  -5  -8   5     1073.81      997.05     62.55 o 
  -4  -8   5      653.55      703.48     56.95 o 
  -3  -8   5       56.73       59.21     65.87 o 
  -2  -8   5     1706.32     1940.35    103.79 o 
  -1  -8   5      104.91      106.36     48.41 o 
   0  -8   5     6010.82     5962.01    155.68 o 
   1  -8   5      553.45      490.56     60.96 o 
   2  -8   5    18149.21    19524.53    278.04 o 
   3  -8   5      316.24      243.13     43.40 o 
   4  -8   5       64.12       93.86     47.55 o 
   5  -8   5     5123.14     5348.99    155.33 o 
   6  -8   5     3200.14     3481.39    113.47 o 
   7  -8   5      132.32      164.11     61.04 o 
   8  -8   5      198.96      200.40     82.34 o 
   9  -8   5      134.34      168.22     62.52 o 
  10  -8   5       41.32      120.15     48.58 o 
  -9  -7   5      131.60      230.99     50.74 o 
  -8  -7   5       61.24       53.15     21.55 o 
  -7  -7   5     9162.79     9446.80    367.94 o 
  -6  -7   5      594.97      634.03     46.51 o 
  -5  -7   5     2114.96     2151.63     60.15 o 
  -4  -7   5     4346.31     4278.83    111.63 o 
  -3  -7   5      517.26      589.61     49.35 o 
  -2  -7   5     5363.79     5310.47    110.88 o 
  -1  -7   5     4772.07     4568.52    145.22 o 
   0  -7   5      152.84      108.25     39.79 o 
   1  -7   5     3269.74     3208.94    117.67 o 
   2  -7   5      511.51      436.35     60.13 o 
   3  -7   5     7749.45     8082.29    202.23 o 
   4  -7   5       97.33      112.15     34.46 o 
   5  -7   5     1253.54     1300.17     61.63 o 
   6  -7   5        1.54       22.30     16.68 o 
   7  -7   5     3934.50     3706.10    172.60 o 
   8  -7   5      160.67       60.23     31.34 o 
   9  -7   5     2308.26     2518.24    183.87 o 
  10  -7   5      115.82      157.62     62.57 o 
  -9  -6   5      216.82      202.11     35.37 o 
  -8  -6   5      783.25      794.63     64.73 o 
  -7  -6   5     2133.20     2116.66     72.70 o 
  -6  -6   5      160.55      181.18     29.51 o 
  -5  -6   5       40.57       15.66     37.30 o 
  -4  -6   5       59.03       60.23     20.85 o 
  -3  -6   5     2102.15     2068.77    100.02 o 
  -2  -6   5     3834.87     3603.76     94.73 o 
  -1  -6   5    20841.17    20610.27    318.84 o 
   0  -6   5       75.87      115.62     34.05 o 
   1  -6   5       14.07       17.29     30.96 o 
   2  -6   5      275.40      254.55     47.31 o 
   3  -6   5     8881.55     9103.07    181.39 o 
   4  -6   5      270.13      291.50     34.55 o 
   5  -6   5     2257.62     2413.69     72.04 o 
   6  -6   5      523.37      541.70     40.19 o 
   7  -6   5     1914.30     2060.51    118.42 o 
   8  -6   5      695.10      848.41     83.37 o 
   9  -6   5      398.47      510.97     84.21 o 
  10  -6   5      566.71      469.31     89.57 o 
  11  -6   5      164.25       87.51     35.10 o 
 -10  -5   5     1676.18     1813.08     84.04 o 
  -9  -5   5        0.46       27.34     14.24 o 
  -8  -5   5       68.18       88.26     26.25 o 
  -7  -5   5      814.94      836.81     42.55 o 
  -6  -5   5     1435.31     1428.04     48.64 o 
  -5  -5   5      821.92      803.85     43.46 o 
  -4  -5   5       59.14       64.23     23.26 o 
  -3  -5   5     2375.03     2402.24     51.60 o 
  -2  -5   5    14974.33    15149.48    159.19 o 
  -1  -5   5     2840.49     2737.02     78.45 o 
   0  -5   5        9.75       -4.34     32.76 o 
   1  -5   5      869.28     1029.45     61.08 o 
   2  -5   5     1617.88     1518.71     66.11 o 
   3  -5   5     7859.21     8080.17    167.65 o 
   4  -5   5      576.68      488.39     39.88 o 
   5  -5   5      848.65      728.92     36.95 o 
   6  -5   5       76.25       77.70     18.31 o 
   7  -5   5      331.66      366.23     60.13 o 
   8  -5   5     1015.88      978.61     91.14 o 
   9  -5   5      200.02      237.19    100.33 o 
  10  -5   5      250.63      235.50     55.35 o 
  11  -5   5      145.10      102.50     30.08 o 
 -10  -4   5       79.08       59.91     38.15 o 
  -9  -4   5        7.33       40.95     33.72 o 
  -8  -4   5     2986.59     2915.56     76.02 o 
  -7  -4   5     2928.67     2874.86     66.05 o 
  -6  -4   5    21622.86    22860.52    224.89 o 
  -5  -4   5    12544.18    12914.90    185.34 o 
  -4  -4   5     1164.81     1103.29     37.45 o 
  -3  -4   5     1144.73     1080.01     34.54 o 
  -2  -4   5     1019.31     1033.10     34.05 o 
  -1  -4   5    10456.71    10469.62    103.16 o 
   0  -4   5     5014.88     5366.02    119.37 o 
   1  -4   5      209.24      191.32     42.02 o 
   2  -4   5     2441.26     2124.93     65.49 o 
   3  -4   5        1.59       41.55     20.54 o 
   4  -4   5    26001.19    27459.77    222.22 o 
   5  -4   5     1658.35     1780.26     50.07 o 
   6  -4   5      815.33      843.03     33.60 o 
   7  -4   5     4947.81     4628.98    151.41 o 
   8  -4   5     4651.05     4717.29    139.14 o 
   9  -4   5     5079.65     4848.25    192.76 o 
  10  -4   5      562.15      472.30     68.75 o 
  11  -4   5        0.54       62.30     43.36 o 
  12  -4   5      567.35      352.43    108.97 o 
 -11  -3   5     1220.77     1220.52     79.07 o 
 -10  -3   5      916.15      910.86     71.24 o 
  -9  -3   5        1.78       39.46     17.76 o 
  -8  -3   5      515.78      454.16     32.56 o 
  -7  -3   5      260.63      290.05     31.67 o 
  -6  -3   5      260.41      286.74     24.54 o 
  -5  -3   5    11007.77    11349.39    117.34 o 
  -4  -3   5      466.58      365.81     24.39 o 
  -3  -3   5     4453.26     4325.69     74.90 o 
  -2  -3   5     4650.30     4368.21     57.97 o 
  -1  -3   5     1309.97     1218.65     38.12 o 
   0  -3   5    52576.09    53909.93    210.47 o 
   1  -3   5     2520.03     2176.25     69.60 o 
   2  -3   5      377.36      370.69     28.92 o 
   3  -3   5    12096.79    11917.83    126.59 o 
   4  -3   5     1321.88     1482.78     46.85 o 
   5  -3   5     1962.61     1808.12     42.82 o 
   6  -3   5     3115.66     3453.73     63.40 o 
   7  -3   5     4486.76     4392.22    148.73 o 
   8  -3   5       16.03       43.08     34.19 o 
   9  -3   5     6651.86     6680.82    226.68 o 
  10  -3   5      201.81      189.98     53.76 o 
  11  -3   5     1898.68     1717.17    140.50 o 
  12  -3   5     1762.35     1492.02    102.11 o 
 -11  -2   5     1488.52     1476.22    119.82 o 
 -10  -2   5      140.43       90.17     30.68 o 
  -9  -2   5     5091.51     5254.39    136.83 o 
  -8  -2   5     2852.25     3006.58    117.62 o 
  -7  -2   5       24.54       40.61     15.85 o 
  -6  -2   5     2742.23     2821.51     78.66 o 
  -5  -2   5     5958.70     5975.99     81.38 o 
  -4  -2   5     7593.35     7543.14     71.90 o 
  -3  -2   5    19726.78    21523.38    155.04 o 
  -2  -2   5      772.48      885.82     25.21 o 
  -1  -2   5      530.11      531.25     22.27 o 
   0  -2   5     5779.83     5353.55     73.77 o 
   1  -2   5    47436.78    46735.15    381.22 o 
   2  -2   5      199.85      227.52     24.37 o 
   3  -2   5      281.89      320.38     25.45 o 
   4  -2   5      169.63      168.42     26.67 o 
   5  -2   5    34433.92    34717.47    357.53 o 
   6  -2   5      240.85      208.97     18.42 o 
   7  -2   5     8799.03     8787.53    182.10 o 
   8  -2   5        5.54       44.25     21.34 o 
   9  -2   5      144.82      143.20     38.45 o 
  10  -2   5      239.40      276.43     55.74 o 
  11  -2   5      932.97      842.06     79.71 o 
  12  -2   5     1405.38     1122.07     85.91 o 
 -11  -1   5       74.07       81.28     40.63 o 
 -10  -1   5     2038.32     1940.82    115.07 o 
  -9  -1   5     1769.16     1712.87     69.29 o 
  -8  -1   5      257.31      291.69     28.56 o 
  -7  -1   5       71.10       77.09     21.23 o 
  -6  -1   5      516.92      528.06     28.37 o 
  -5  -1   5     3415.20     3448.32     86.88 o 
  -4  -1   5     3440.97     3439.32     58.66 o 
  -3  -1   5     1205.10     1027.23     28.04 o 
  -2  -1   5     3095.49     3010.52     46.23 o 
  -1  -1   5     4781.52     4593.45     77.14 o 
   0  -1   5    11926.41    11313.30    129.87 o 
   1  -1   5     6550.57     6476.89    166.61 o 
   2  -1   5      490.83      441.84     23.72 o 
   3  -1   5       56.25       63.44     10.68 o 
   4  -1   5       39.37       31.04      9.07 o 
   5  -1   5     6622.38     6478.83     70.93 o 
   6  -1   5      831.43      846.54     21.25 o 
   7  -1   5      529.59      632.58     51.64 o 
   8  -1   5      332.05      330.53     51.55 o 
   9  -1   5        5.38       12.16     23.85 o 
  10  -1   5       25.36       53.01     27.72 o 
  11  -1   5       14.10       60.98     35.37 o 
  12  -1   5       89.94       78.85     43.88 o 
  13  -1   5      203.64      142.40     60.58 o 
 -11   0   5       38.00       44.79     26.72 o 
 -10   0   5      284.04      293.79     63.05 o 
  -9   0   5        7.90       27.95     24.13 o 
  -8   0   5      891.57      831.24     78.50 o 
  -7   0   5      616.41      620.09     29.04 o 
  -6   0   5     6209.79     6197.10     76.52 o 
  -5   0   5     1153.17     1159.87     46.28 o 
  -4   0   5    11352.05    11738.21     98.66 o 
  -3   0   5    20053.36    20362.65     91.93 o 
  -2   0   5     2957.39     3062.15     44.90 o 
  -1   0   5     1476.53     1471.84     25.38 o 
   0   0   5     3930.98     4126.35     41.24 o 
   1   0   5    37412.35    38173.24    215.84 o 
   2   0   5     3896.59     3930.18     71.76 o 
   3   0   5     1145.22     1229.27     38.91 o 
   4   0   5     2534.92     2694.20     94.97 o 
   5   0   5      936.05     1043.57     22.87 o 
   6   0   5     7107.01     7418.52    135.48 o 
   7   0   5      392.74      395.47     29.52 o 
   8   0   5      363.20      294.05     40.16 o 
   9   0   5      188.33      150.03     46.89 o 
  10   0   5     5528.78     5981.63    148.88 o 
  11   0   5     6450.30     6784.53    151.86 o 
  12   0   5      268.34      201.84     47.10 o 
  13   0   5       75.89       98.33     60.22 o 
 -11   1   5      152.14      118.15     41.18 o 
 -10   1   5      196.40      172.99     35.95 o 
  -9   1   5     2570.10     2599.93     88.52 o 
  -8   1   5     2917.39     2875.61     82.59 o 
  -7   1   5     2662.06     2732.07     64.21 o 
  -6   1   5      543.69      517.69     29.24 o 
  -5   1   5     1985.70     1955.34     52.11 o 
  -4   1   5        8.42       26.77     14.72 o 
  -3   1   5      972.77     1041.14     32.92 o 
  -2   1   5      382.54      389.11     20.45 o 
  -1   1   5    15696.29    16318.91    116.42 o 
   0   1   5     7842.79     8429.76    100.33 o 
   1   1   5      770.14      827.91     16.04 o 
   2   1   5    27212.32    28462.73    184.49 o 
   3   1   5    13490.29    14420.14    128.29 o 
   4   1   5      250.41      263.94     13.44 o 
   5   1   5    14169.25    14865.67    144.89 o 
   6   1   5     7119.36     7626.00     55.33 o 
   7   1   5     1842.13     1837.37     32.40 o 
   8   1   5      166.24      173.34     23.15 o 
   9   1   5     2365.59     2407.12     70.44 o 
  10   1   5     1482.07     1291.98    196.31 o 
  11   1   5      126.72      120.80     29.74 o 
  12   1   5      596.62      522.54     68.70 o 
  13   1   5      630.57      786.29    106.84 o 
 -11   2   5       16.61       42.79     25.51 o 
 -10   2   5      170.97      120.66     39.46 o 
  -9   2   5      713.23      813.71     85.63 o 
  -8   2   5      146.30      202.76     43.96 o 
  -7   2   5    12961.71    13637.93    193.12 o 
  -6   2   5      990.16      921.23     34.48 o 
  -5   2   5     1371.52     1265.69     36.42 o 
  -4   2   5     4003.67     4033.11     62.90 o 
  -3   2   5     2989.73     2787.13     56.35 o 
  -2   2   5    45488.32    48201.85    363.11 o 
  -1   2   5    42473.34    46414.21    566.49 o 
   0   2   5     8501.61     9071.88    118.68 o 
   1   2   5     1472.87     1448.60     23.95 o 
   2   2   5     1398.55     1400.30     23.39 o 
   3   2   5    28798.74    30076.30    140.74 o 
   4   2   5      786.11      819.74     21.42 o 
   5   2   5       51.08       22.87      7.16 o 
   6   2   5      978.15      930.97     23.24 o 
   7   2   5    27932.10    29500.12    255.19 o 
   8   2   5     1870.31     1783.41     35.75 o 
   9   2   5     7019.91     7206.05    100.99 o 
  10   2   5      471.56      414.23     37.02 o 
  11   2   5        4.21       44.02     56.86 o 
  12   2   5      444.47      470.47     82.33 o 
  13   2   5     1094.91     1188.76    109.15 o 
 -11   3   5     3538.71     4082.80    188.75 o 
 -10   3   5        4.25       33.98     56.43 o 
  -9   3   5       44.49       37.57     44.82 o 
  -8   3   5     2519.13     2393.55    106.92 o 
  -7   3   5      951.79      912.96     81.40 o 
  -6   3   5     1915.25     1828.74     70.63 o 
  -5   3   5      776.89      763.10     31.71 o 
  -4   3   5      394.69      451.51     24.98 o 
  -3   3   5       49.68       23.20     34.35 o 
  -2   3   5     1326.36     1165.28     48.84 o 
  -1   3   5    13161.56    13167.60    106.03 o 
   0   3   5     9058.67     9596.54    148.16 o 
   1   3   5     4182.96     4306.10     60.51 o 
   2   3   5     3440.67     3587.77     82.19 o 
   3   3   5    32728.89    33505.62    145.46 o 
   4   3   5      563.88      549.24     56.20 o 
   5   3   5      365.51      401.47     17.18 o 
   6   3   5     1911.91     1878.01     30.50 o 
   7   3   5     1276.22     1291.44     28.56 o 
   8   3   5       67.82       74.04     14.49 o 
   9   3   5      261.72      298.97     28.19 o 
  10   3   5        7.06       16.20     30.63 o 
  11   3   5       22.24      -13.44     49.35 o 
  12   3   5     1860.30     1772.92    122.29 o 
 -11   4   5      628.62      408.71     79.41 o 
 -10   4   5     2137.24     2136.62    142.25 o 
  -9   4   5        7.92       43.53     27.29 o 
  -8   4   5      413.74      454.43     69.86 o 
  -7   4   5      352.71      300.07     54.23 o 
  -6   4   5     5920.52     5859.58     81.95 o 
  -5   4   5     3612.51     3665.46    105.26 o 
  -4   4   5    19078.63    20501.54    349.77 o 
  -3   4   5     9430.15    10469.64    271.42 o 
  -2   4   5     1558.82     1353.33     38.75 o 
  -1   4   5     3238.85     3229.56     61.74 o 
   0   4   5     3540.42     3615.37     60.40 o 
   1   4   5      513.91      526.81     18.62 o 
   2   4   5     7373.89     7245.24    105.91 o 
   4   4   5      487.10      325.71     24.57 o 
   5   4   5      488.31      414.83     13.67 o 
   6   4   5     1805.98     1903.23     59.87 o 
   7   4   5      122.50      117.65     14.79 o 
   8   4   5      230.41      217.13     20.07 o 
   9   4   5     1404.59     1326.07     90.72 o 
  10   4   5      307.02      318.51     71.37 o 
  11   4   5       61.94       71.50     19.68 o 
  12   4   5     3960.65     4189.46    189.02 o 
 -11   5   5       54.16      -10.92     61.57 o 
 -10   5   5     1118.53     1336.43    125.11 o 
  -9   5   5      279.16      246.87     49.25 o 
  -8   5   5     1881.08     1804.38    109.89 o 
  -7   5   5      696.04      644.11    104.48 o 
  -6   5   5      167.53      177.25     23.41 o 
  -5   5   5     6522.18     6721.16    134.19 o 
  -4   5   5     1112.27     1144.08     39.24 o 
  -3   5   5    20619.68    21883.80    162.77 o 
  -2   5   5     1442.30     1507.36     38.84 o 
  -1   5   5    10815.93    10636.90     92.23 o 
   0   5   5     4132.79     3959.09     67.84 o 
   1   5   5     1700.40     1691.99     39.18 o 
   2   5   5       45.17       41.05     12.37 o 
   3   5   5      223.75      279.52     12.24 o 
   4   5   5     5426.52     5400.53     76.52 o 
   5   5   5     1083.88     1007.08     19.92 o 
   6   5   5       82.22       87.68     23.60 o 
   7   5   5     3918.19     3822.18    126.55 o 
   8   5   5     5723.17     5718.14     92.91 o 
   9   5   5     2200.25     2248.11     73.38 o 
  10   5   5      244.06      303.53     73.32 o 
  11   5   5     1597.62     1759.72    131.44 o 
  12   5   5      101.90      115.38     48.39 o 
 -11   6   5        1.77       -0.11     60.99 o 
 -10   6   5     2320.41     2702.65    170.84 o 
  -9   6   5       35.26       59.19     41.95 o 
  -8   6   5      158.33       78.92     62.06 o 
  -7   6   5       46.72       69.16     51.39 o 
  -6   6   5      105.26       98.50     24.17 o 
  -5   6   5     1171.41     1119.29     43.17 o 
  -4   6   5     1954.62     2007.34     51.66 o 
  -3   6   5     4152.12     4058.51     78.11 o 
  -2   6   5      929.71      949.18     39.23 o 
  -1   6   5    14642.09    14726.63    149.82 o 
   0   6   5    17857.02    17209.99    339.67 o 
   1   6   5     6258.44     5941.45     69.20 o 
   2   6   5      933.69      776.06     24.06 o 
   3   6   5     1755.22     1653.93     29.80 o 
   4   6   5     5135.62     5135.94    170.52 o 
   5   6   5     1777.73     1671.68     54.63 o 
   6   6   5     3583.13     3604.27     91.17 o 
   7   6   5     2365.92     2435.41     79.36 o 
   8   6   5      423.35      425.36     42.71 o 
   9   6   5     6255.23     6435.03    155.50 o 
  10   6   5      329.13      391.55     76.33 o 
  11   6   5     3077.98     3343.20    164.96 o 
  12   6   5        3.64       -7.55     57.45 o 
 -10   7   5      113.45       97.63     34.58 o 
  -9   7   5     4980.97     5059.03    232.70 o 
  -8   7   5       72.96       25.09     62.39 o 
  -7   7   5      515.68      518.31     71.36 o 
  -6   7   5     4853.37     4790.46    203.05 o 
  -5   7   5     3893.70     4079.31    107.88 o 
  -4   7   5     5954.34     5873.34    142.36 o 
  -3   7   5      390.34      355.27     45.32 o 
  -2   7   5        2.10       40.27     16.20 o 
  -1   7   5      110.64       76.95     22.74 o 
   0   7   5      151.82      167.71     22.51 o 
   1   7   5     7564.65     7328.64     83.77 o 
   2   7   5      339.79      323.58     21.23 o 
   3   7   5      744.52      731.85     24.71 o 
   4   7   5      584.52      541.89     25.50 o 
   5   7   5    17010.20    17313.70    188.94 o 
   6   7   5     2564.22     2366.97     85.69 o 
   7   7   5     3519.14     3255.90     82.60 o 
   8   7   5      643.22      656.96     78.85 o 
   9   7   5      286.35      267.12     42.88 o 
  10   7   5      813.73      903.75    103.94 o 
  11   7   5       83.87      149.40     55.32 o 
 -10   8   5      356.92      326.56     66.80 o 
  -9   8   5       43.40      -51.12     62.84 o 
  -8   8   5     1226.30     1039.04    108.47 o 
  -7   8   5        3.08       90.37     46.56 o 
  -6   8   5      553.58      445.46     33.74 o 
  -5   8   5        7.88       27.32     17.21 o 
  -4   8   5     6169.04     6153.61    277.96 o 
  -3   8   5     1218.69     1228.09     51.59 o 
  -2   8   5     4879.65     4545.18     92.78 o 
  -1   8   5       49.29       59.95     24.62 o 
   0   8   5     3215.57     3228.69     64.48 o 
   1   8   5      494.77      439.46     28.43 o 
   2   8   5      341.38      351.27     27.36 o 
   3   8   5       17.65       46.08     13.78 o 
   4   8   5     6288.70     6345.43     98.48 o 
   5   8   5     8369.61     8404.10    236.89 o 
   6   8   5      281.53      338.17     45.23 o 
   7   8   5     1202.22     1257.14     64.66 o 
   8   8   5     1540.93     1497.26     71.29 o 
   9   8   5      514.08      485.44     48.62 o 
  10   8   5      791.06      755.83     97.42 o 
  -9   9   5       96.51       97.68     53.02 o 
  -8   9   5     4151.43     4557.07    194.80 o 
  -7   9   5      252.72      288.30     59.71 o 
  -6   9   5     1955.75     1926.61     72.02 o 
  -5   9   5      185.31      128.98     35.98 o 
  -4   9   5      187.32      180.22     39.86 o 
  -3   9   5      273.30      254.52     29.86 o 
  -2   9   5     1011.76      978.81     51.37 o 
  -1   9   5     1586.02     1558.24     57.73 o 
   0   9   5      283.77      244.12     36.84 o 
   1   9   5     9648.19     9378.00    148.36 o 
   2   9   5     3976.31     3712.59     82.08 o 
   3   9   5      263.49      252.20     22.32 o 
   4   9   5      501.83      491.27     80.94 o 
   5   9   5      400.75      324.61     47.73 o 
   6   9   5     1065.52      996.55     68.83 o 
   7   9   5      111.63       40.34     36.80 o 
   8   9   5       10.62       54.74     23.53 o 
   9   9   5     1042.58     1045.52     69.04 o 
  10   9   5     2498.15     2566.47    155.67 o 
  -8  10   5     1185.40     1056.64    115.65 o 
  -7  10   5       79.16       53.41     33.12 o 
  -6  10   5      182.88      194.15     46.28 o 
  -5  10   5       19.66       53.35     18.28 o 
  -4  10   5        1.09       47.31     25.72 o 
  -3  10   5      273.23      310.42     35.22 o 
  -2  10   5        2.42       23.24     23.46 o 
  -1  10   5      155.17       93.44     26.27 o 
   0  10   5        0.54       11.94     17.27 o 
   1  10   5     2617.09     2482.42     66.73 o 
   2  10   5     2218.52     2199.70     68.31 o 
   3  10   5     7591.26     7352.34    277.87 o 
   4  10   5     1703.21     1616.50     72.53 o 
   5  10   5       12.87       53.61     25.20 o 
   6  10   5     4057.26     3963.71    116.54 o 
   7  10   5        2.34       30.29     28.14 o 
   8  10   5     2397.34     2458.76     94.85 o 
   9  10   5      846.25      790.62     66.00 o 
  -7  11   5     1491.78     1412.30    105.73 o 
  -6  11   5      242.29      234.42     45.66 o 
  -5  11   5       78.12      112.14     71.77 o 
  -4  11   5     1773.82     1572.65    200.70 o 
  -3  11   5     7194.67     7466.08    286.57 o 
  -2  11   5     7809.58     8161.78    222.88 o 
  -1  11   5     1250.79     1280.33     63.40 o 
   0  11   5      187.98      172.08     31.02 o 
   1  11   5      350.46      315.71     37.88 o 
   2  11   5     4246.94     4213.63    181.90 o 
   3  11   5       27.31       18.74     19.18 o 
   4  11   5     1462.45     1452.21     84.41 o 
   5  11   5      298.23      258.09     41.32 o 
   6  11   5       55.48      104.84     30.35 o 
   7  11   5     5510.96     6078.87    169.10 o 
   8  11   5      372.08      322.01     52.69 o 
  -6  12   5       78.70      129.99     52.69 o 
  -5  12   5      297.45      225.89     45.80 o 
  -4  12   5      440.86      434.60     48.23 o 
  -3  12   5        7.99       23.16     54.73 o 
  -2  12   5      170.77      169.59     40.97 o 
  -1  12   5     1271.17     1178.70     68.46 o 
   0  12   5     1592.17     1568.52     76.11 o 
   1  12   5      179.24      215.79     48.72 o 
   2  12   5      347.08      383.16     80.52 o 
   3  12   5     2673.35     2418.19    153.97 o 
   4  12   5      161.38      159.27     36.43 o 
   5  12   5      227.72      166.75     40.74 o 
   6  12   5     3229.72     3115.21    162.43 o 
   7  12   5       50.37      -22.90     40.96 o 
  -4  13   5     1805.47     1863.18     84.44 o 
  -3  13   5      288.25      209.26     38.09 o 
  -2  13   5       72.12       51.32     24.96 o 
  -1  13   5        9.32       10.24     27.98 o 
   0  13   5      860.11      826.95     93.10 o 
   1  13   5      371.97      362.91     82.02 o 
   2  13   5      506.13      504.13     79.81 o 
   3  13   5     1921.69     1909.78    142.56 o 
   4  13   5      985.53     1009.05     95.77 o 
   5  13   5      193.88      164.21     43.94 o 
   0 -12   6      101.04       78.10     44.31 o 
   1 -12   6     4076.79     4562.86    175.88 o 
   2 -12   6       48.40       33.48     74.04 o 
  -3 -11   6     2723.98     2784.67    167.59 o 
  -2 -11   6        1.91      -20.05     64.93 o 
  -1 -11   6     3489.66     3929.46    186.68 o 
   0 -11   6     1371.81     1395.52    118.80 o 
   1 -11   6     3564.28     3868.07    181.88 o 
   2 -11   6       12.74       -2.14     48.21 o 
   3 -11   6      428.32      334.43     50.12 o 
   4 -11   6        4.83       30.58     19.89 o 
   5 -11   6       56.01       68.67     21.00 o 
  -5 -10   6       36.08       80.71     64.88 o 
  -4 -10   6     1191.39     1212.89     83.83 o 
  -3 -10   6      185.04      203.60     59.39 o 
  -2 -10   6     2477.37     2731.95    169.02 o 
  -1 -10   6      278.48      291.94     70.32 o 
   0 -10   6       68.14       64.09     39.62 o 
   1 -10   6     1649.28     1648.13    134.32 o 
   2 -10   6     1817.41     1885.21    120.44 o 
   3 -10   6      660.83      630.07     74.40 o 
   4 -10   6      574.46      545.25     69.28 o 
   5 -10   6       22.32       42.01     26.53 o 
   6 -10   6        4.60      -23.00     66.53 o 
   7 -10   6      172.34      111.48     58.73 o 
  -7  -9   6      973.28      942.52     69.50 o 
  -6  -9   6     2387.09     2637.40    163.29 o 
  -5  -9   6      432.11      486.71     84.37 o 
  -4  -9   6      999.17      997.44    158.30 o 
  -3  -9   6      705.58      647.02     80.60 o 
  -2  -9   6     2453.60     2543.65    130.35 o 
  -1  -9   6      283.83      208.92     81.62 o 
   0  -9   6     3231.20     3044.48    149.32 o 
   1  -9   6      472.94      362.04     73.17 o 
   2  -9   6      155.65      194.49     70.28 o 
   3  -9   6        6.79       25.34     43.03 o 
   4  -9   6     1090.88     1261.45    128.97 o 
   5  -9   6     1668.24     1831.53     80.19 o 
   6  -9   6     1824.42     2076.25    126.67 o 
   7  -9   6     4205.70     4417.42    203.02 o 
   8  -9   6      174.03      132.49     70.20 o 
  -8  -8   6      336.02      316.18     51.65 o 
  -7  -8   6     1005.03     1067.46     52.20 o 
  -6  -8   6      134.74      127.09     34.92 o 
  -5  -8   6        5.70      -13.75     33.89 o 
  -4  -8   6     2837.76     2733.29    100.94 o 
  -3  -8   6      497.85      476.07     55.67 o 
  -2  -8   6     2569.49     2625.42    126.30 o 
  -1  -8   6      629.73      669.75     81.90 o 
   0  -8   6      132.52      136.96     46.87 o 
   1  -8   6      923.85      854.15     73.79 o 
   2  -8   6      697.65      759.31     76.27 o 
   3  -8   6     5559.71     6051.01    192.57 o 
   4  -8   6      266.32      246.24     35.89 o 
   5  -8   6       33.45       16.48     35.20 o 
   6  -8   6      232.22      238.23     42.16 o 
   7  -8   6     6063.05     6511.12    307.08 o 
   8  -8   6      229.64      238.25     51.87 o 
   9  -8   6      970.15     1096.37    138.97 o 
  -8  -7   6     4208.54     4473.68    104.67 o 
  -7  -7   6     1329.38     1379.78     83.40 o 
  -6  -7   6     1529.24     1467.20     60.99 o 
  -5  -7   6     1735.11     1650.26     62.78 o 
  -4  -7   6      142.29      168.64     22.79 o 
  -3  -7   6     5344.22     5321.71    129.99 o 
  -2  -7   6      532.37      453.33     53.23 o 
  -1  -7   6     8302.33     8266.32    202.37 o 
   0  -7   6      614.73      596.03     62.21 o 
   1  -7   6     6650.94     6493.53    182.50 o 
   2  -7   6     3831.53     3791.17    157.16 o 
   3  -7   6    12791.59    13239.57    233.42 o 
   4  -7   6      166.68       88.30     32.72 o 
   5  -7   6      430.38      435.52     45.07 o 
   6  -7   6     2131.42     2196.02     76.18 o 
   7  -7   6      639.27      630.99     74.45 o 
   8  -7   6       10.51       47.74     32.15 o 
   9  -7   6     2051.08     2071.21    144.01 o 
  10  -7   6      401.82      296.49     70.26 o 
  -9  -6   6       33.81       11.59     29.09 o 
  -8  -6   6       49.17       57.34     17.08 o 
  -7  -6   6     1482.28     1616.10     59.61 o 
  -6  -6   6     1950.10     1912.55     62.69 o 
  -5  -6   6     1170.10      979.40     44.35 o 
  -4  -6   6     5416.67     5566.96     84.13 o 
  -3  -6   6     3459.55     3597.27     85.25 o 
  -2  -6   6     3382.19     3222.16     88.99 o 
  -1  -6   6     1739.01     1487.58     82.56 o 
   0  -6   6     2582.26     2694.55     93.70 o 
   1  -6   6       54.15       40.99     32.03 o 
   2  -6   6     1068.37     1068.80     83.73 o 
   3  -6   6     3897.66     3922.62    131.93 o 
   4  -6   6     2365.58     2079.71     85.88 o 
   5  -6   6      120.93      143.47     29.85 o 
   6  -6   6      676.70      709.79     41.26 o 
   7  -6   6     1528.20     1698.70    107.02 o 
   8  -6   6      301.20      133.20     73.61 o 
   9  -6   6       42.76       49.26     60.33 o 
  10  -6   6      878.65      951.43    100.16 o 
  11  -6   6       33.00       20.59     53.29 o 
 -10  -5   6     4006.31     4122.46    120.64 o 
  -9  -5   6      325.96      343.80     42.40 o 
  -8  -5   6     2328.45     2298.84     79.58 o 
  -7  -5   6      872.78      856.92     41.65 o 
  -6  -5   6     1143.36     1083.99     52.83 o 
  -5  -5   6     2931.38     2895.96     68.03 o 
  -4  -5   6     4035.41     4120.13     72.37 o 
  -3  -5   6     1675.51     1598.29     50.35 o 
  -2  -5   6     1918.98     1897.19     68.45 o 
  -1  -5   6     6125.84     5796.08    107.29 o 
   0  -5   6    16038.06    15136.88    274.25 o 
   1  -5   6        0.24      -30.72     32.06 o 
   2  -5   6     3079.22     3326.23    103.57 o 
   3  -5   6      240.40      198.80     36.19 o 
   4  -5   6      522.08      504.64     42.11 o 
   5  -5   6        1.97       18.23     13.48 o 
   6  -5   6     5487.51     5629.44    149.51 o 
   7  -5   6     3895.47     3958.32    158.93 o 
   8  -5   6     2114.36     2038.55    115.48 o 
   9  -5   6     3664.29     3925.92    180.77 o 
  10  -5   6       64.89       45.88     47.59 o 
  11  -5   6      496.68      376.87     74.24 o 
 -10  -4   6       17.33       43.80     25.89 o 
  -9  -4   6      609.75      632.97     57.55 o 
  -8  -4   6      107.08       47.16     15.14 o 
  -7  -4   6       24.23       34.48     13.83 o 
  -6  -4   6     1311.93     1300.99     43.81 o 
  -5  -4   6       88.88      116.83     25.70 o 
  -4  -4   6     1166.43     1152.15     43.36 o 
  -3  -4   6       28.11       28.68     14.24 o 
  -2  -4   6      906.42      828.51     31.91 o 
  -1  -4   6     1527.63     1219.56     36.77 o 
   0  -4   6     9223.00     9041.59    164.43 o 
   1  -4   6      204.28      182.49     35.35 o 
   2  -4   6     1280.92     1225.39     59.22 o 
   3  -4   6     6111.60     6034.46    158.87 o 
   4  -4   6     2866.42     2879.86     82.17 o 
   5  -4   6       42.02       36.18     21.02 o 
   6  -4   6     1543.86     1556.35     51.53 o 
   7  -4   6      292.15      274.91     30.73 o 
   8  -4   6      830.72      819.81     76.34 o 
   9  -4   6     3525.83     3459.64    156.55 o 
  10  -4   6      266.05      285.54     58.91 o 
  11  -4   6      162.10      209.88     66.70 o 
  12  -4   6      810.48      741.79     96.60 o 
 -11  -3   6      688.12      680.72     58.24 o 
 -10  -3   6       72.51       19.06     37.76 o 
  -9  -3   6     2446.44     2480.31    103.34 o 
  -8  -3   6       19.51       28.54     12.58 o 
  -7  -3   6     1632.73     1741.94    119.72 o 
  -6  -3   6     5536.13     5609.32     82.12 o 
  -5  -3   6     5555.78     5791.35    101.16 o 
  -4  -3   6    18958.89    19486.08    222.06 o 
  -3  -3   6        1.77       -2.13     12.21 o 
  -2  -3   6      644.91      594.02     26.08 o 
  -1  -3   6      827.52      803.53     28.84 o 
   0  -3   6     2833.51     2712.14     62.09 o 
   1  -3   6     8237.98     7640.78    158.81 o 
   2  -3   6      884.69      923.57     44.80 o 
   3  -3   6    11262.26    11746.46    169.50 o 
   4  -3   6      643.80      579.22     33.91 o 
   5  -3   6    33725.73    34389.74    184.92 o 
   6  -3   6     3305.23     3277.75    164.56 o 
   7  -3   6     3499.83     3619.98     95.87 o 
   8  -3   6     3089.99     3028.79    120.02 o 
   9  -3   6     1263.05     1162.25     80.25 o 
  10  -3   6     1829.55     1773.52     98.46 o 
  11  -3   6     3615.16     3175.22    160.69 o 
  12  -3   6      928.45      854.33     88.04 o 
 -11  -2   6      695.74      731.40     93.80 o 
 -10  -2   6     1198.44     1312.69    122.26 o 
  -9  -2   6      345.45      314.20     36.17 o 
  -8  -2   6      644.45      616.54     36.00 o 
  -7  -2   6        3.43        3.49     22.78 o 
  -6  -2   6     1026.78      986.54     42.65 o 
  -5  -2   6     3604.94     3671.78     58.47 o 
  -4  -2   6      563.49      476.96     25.81 o 
  -3  -2   6     6350.42     6029.28     69.76 o 
  -2  -2   6    17407.87    18973.16    139.83 o 
  -1  -2   6    28811.92    29821.51    159.05 o 
   0  -2   6     7617.32     7482.57    129.58 o 
   1  -2   6    13840.50    13401.97    134.93 o 
   2  -2   6      765.83      698.04     37.79 o 
   3  -2   6      609.77      681.74     36.14 o 
   4  -2   6    16399.26    17185.81    207.13 o 
   5  -2   6      276.65      381.83     43.97 o 
   6  -2   6     1032.10     1096.95     31.03 o 
   7  -2   6      749.31      689.63     38.47 o 
   8  -2   6       92.86      195.52     41.92 o 
   9  -2   6       72.40       74.86     45.03 o 
  10  -2   6      933.33      855.18     70.00 o 
  11  -2   6      746.99      827.12     85.75 o 
  12  -2   6      343.72      304.71     58.32 o 
 -11  -1   6      526.11      604.68     65.36 o 
 -10  -1   6       31.63       83.63     39.71 o 
  -9  -1   6      959.42      917.27     58.40 o 
  -8  -1   6    16837.21    17045.28    418.34 o 
  -7  -1   6     1049.60     1026.88     40.23 o 
  -6  -1   6     4867.82     4746.64     69.47 o 
  -5  -1   6      507.14      417.10     28.38 o 
  -4  -1   6        3.05       23.14     10.07 o 
  -3  -1   6      205.28      220.70     16.05 o 
  -2  -1   6    11138.47    10898.90    100.75 o 
  -1  -1   6     7568.55     7760.42     86.84 o 
   0  -1   6       95.92      108.70     18.43 o 
   1  -1   6    21260.98    21036.20    439.52 o 
   2  -1   6    30025.40    28331.00    251.85 o 
   3  -1   6     3184.69     3268.94     79.46 o 
   4  -1   6       34.13       42.37     14.86 o 
   5  -1   6      562.62      631.42     22.61 o 
   6  -1   6    10051.62    10147.85    118.46 o 
   7  -1   6      708.38      690.94     21.39 o 
   8  -1   6     5496.75     5353.15    144.80 o 
   9  -1   6       29.98      -31.15     31.15 o 
  10  -1   6     3563.36     3681.63    156.69 o 
  11  -1   6      509.43      524.93     55.66 o 
  12  -1   6        9.20      -25.47     31.49 o 
  13  -1   6      663.38      684.53     95.93 o 
 -11   0   6      177.86      114.81     50.68 o 
 -10   0   6      440.05      372.11     56.02 o 
  -9   0   6        1.76       25.15     23.98 o 
  -8   0   6       11.76       26.80     16.72 o 
  -7   0   6     1769.82     1727.36     68.89 o 
  -6   0   6     1404.96     1453.58     38.02 o 
  -5   0   6     2944.79     3016.18     52.04 o 
  -4   0   6     8556.57     8803.40     97.09 o 
  -3   0   6     2522.25     2602.35     44.88 o 
  -2   0   6     8746.31     8668.27    132.98 o 
  -1   0   6      382.33      429.76     13.42 o 
   0   0   6     1418.60     1544.16     24.33 o 
   1   0   6     3295.44     3208.86     49.56 o 
   2   0   6       21.36       36.49     23.30 o 
   3   0   6     3688.06     3973.40     80.17 o 
   4   0   6      413.67      508.73     26.50 o 
   6   0   6     4488.61     5057.61     87.80 o 
   7   0   6     4197.95     4217.31    109.92 o 
   8   0   6      441.50      457.50     52.88 o 
   9   0   6     2599.68     2634.72    100.60 o 
  10   0   6      175.58      142.75     50.95 o 
  11   0   6        2.69      -15.33     28.45 o 
  12   0   6      249.98      126.19     66.82 o 
  13   0   6      612.43      600.91    110.22 o 
 -11   1   6     2374.13     2371.31    171.77 o 
 -10   1   6      100.15       90.44     33.22 o 
  -9   1   6      130.62      141.85     33.15 o 
  -8   1   6       45.79       36.81     18.39 o 
  -7   1   6     1840.67     1834.00     43.85 o 
  -6   1   6      820.41      837.64     31.57 o 
  -5   1   6     4956.14     5179.54     86.62 o 
  -4   1   6     9303.08     9705.34    106.79 o 
  -3   1   6    17791.63    18592.78    118.03 o 
  -2   1   6    23584.75    24063.73    125.82 o 
  -1   1   6      555.09      632.77     26.45 o 
   0   1   6      119.61       94.40     14.04 o 
   1   1   6       12.80       24.58      5.15 o 
   2   1   6    10560.23    10633.05     76.27 o 
   3   1   6      346.22      326.58     16.51 o 
   4   1   6     1357.84     1246.61     47.60 o 
   5   1   6      131.93      183.37     17.92 o 
   6   1   6      263.76      293.66     23.86 o 
   7   1   6    21722.64    22968.75    168.06 o 
   8   1   6     7178.08     7289.35    216.83 o 
   9   1   6     1289.63     1388.14    144.91 o 
  10   1   6      178.16      163.34     43.69 o 
  11   1   6     2939.98     3163.56    189.94 o 
  12   1   6     4495.63     4816.90    194.41 o 
  13   1   6      823.84      673.82    113.65 o 
 -11   2   6     1414.23     1335.13     87.66 o 
 -10   2   6        5.31        1.25     52.54 o 
  -9   2   6      976.35      913.52     64.98 o 
  -8   2   6     8394.53     9028.85    250.68 o 
  -7   2   6     2378.95     2327.24     70.20 o 
  -6   2   6     4425.54     4572.20     74.74 o 
  -5   2   6      122.44      123.99     18.78 o 
  -4   2   6     6358.49     6252.00    158.14 o 
  -3   2   6     3166.10     3406.15     60.11 o 
  -2   2   6     1182.32     1271.85     36.83 o 
  -1   2   6      617.60      573.82     33.84 o 
   0   2   6     1272.63     1309.18     29.46 o 
   1   2   6    15033.34    15488.83    139.69 o 
   2   2   6     1591.06     1563.60     30.98 o 
   3   2   6    44908.98    46503.96    109.06 o 
   4   2   6      208.80      182.06     12.79 o 
   5   2   6       78.52       84.04      9.35 o 
   6   2   6    12915.05    13370.20     77.89 o 
   7   2   6     5506.14     5534.29    110.73 o 
   8   2   6     1644.88     1626.13     33.82 o 
   9   2   6       72.43      113.24     24.50 o 
  10   2   6       75.00       65.22     39.66 o 
  11   2   6      583.23      644.34     76.03 o 
  12   2   6      876.22      730.38     86.38 o 
  13   2   6      997.68     1070.45    116.96 o 
 -11   3   6      508.38      444.47     67.19 o 
 -10   3   6     1037.48     1051.67    106.30 o 
  -9   3   6      105.71      107.87     62.66 o 
  -8   3   6        2.40       30.81     24.31 o 
  -7   3   6      388.66      370.48     61.89 o 
  -6   3   6    12373.49    12771.44    131.95 o 
  -5   3   6     4050.11     4076.61     94.39 o 
  -4   3   6     9303.29     9643.01    153.92 o 
  -3   3   6     2241.45     2306.87     48.42 o 
  -2   3   6     1124.65     1272.73     37.92 o 
  -1   3   6     6137.20     6041.12     88.01 o 
   0   3   6    18197.74    19407.66    135.13 o 
   1   3   6     8081.64     8612.52    126.92 o 
   2   3   6     6383.60     6416.90     58.20 o 
   3   3   6      686.38      562.08     23.97 o 
   4   3   6    24820.88    25999.96    135.63 o 
   5   3   6      706.35      711.92     30.21 o 
   6   3   6     1742.54     1822.48     32.12 o 
   7   3   6       73.02       43.91     10.92 o 
   8   3   6    11287.78    12071.32    133.33 o 
   9   3   6     1140.18     1075.77     43.17 o 
  10   3   6     4091.44     4100.89    180.58 o 
  11   3   6       93.92      157.29     58.72 o 
  12   3   6     1663.22     1654.09    119.97 o 
 -11   4   6      436.88      522.97    111.44 o 
 -10   4   6     5638.69     5902.81    262.82 o 
  -9   4   6      752.89      847.65     84.33 o 
  -8   4   6      468.18      577.52     82.34 o 
  -7   4   6      966.77      875.71     45.17 o 
  -6   4   6      546.29      466.62     28.52 o 
  -5   4   6     1387.06     1385.93     42.94 o 
  -4   4   6     5382.79     5561.69    106.81 o 
  -3   4   6    11322.34    12165.08    129.44 o 
  -2   4   6     3053.62     3036.43     62.06 o 
  -1   4   6     2725.80     2631.44     55.94 o 
   0   4   6    23628.76    23933.41    208.34 o 
   1   4   6     2777.37     2832.92     63.85 o 
   2   4   6     2009.76     2049.15     57.40 o 
   3   4   6     4343.25     4606.10     96.48 o 
   4   4   6     3665.22     3476.00     65.09 o 
   5   4   6     1721.40     1686.63     56.67 o 
   6   4   6     2389.22     2393.15     42.89 o 
   7   4   6      945.82      967.18     25.30 o 
   8   4   6     1263.16     1285.83     47.96 o 
   9   4   6      225.28      181.03     78.24 o 
  10   4   6       41.86       -5.07     41.70 o 
  11   4   6     1249.37     1150.17     97.71 o 
  12   4   6       67.60       67.21     41.28 o 
 -11   5   6       77.78      105.31     45.53 o 
 -10   5   6      515.70      594.38     85.11 o 
  -9   5   6     2106.11     2387.99    156.64 o 
  -8   5   6      173.61      247.68     84.88 o 
  -7   5   6       77.68       53.19     24.36 o 
  -6   5   6       28.50       37.55     15.14 o 
  -5   5   6     1388.36     1356.27     44.34 o 
  -4   5   6     2027.92     2136.11     54.05 o 
  -3   5   6      625.79      613.17     29.92 o 
  -2   5   6     5205.50     5642.91    117.54 o 
  -1   5   6    18089.54    18854.63    172.92 o 
   0   5   6     9253.88     9189.38    126.40 o 
   1   5   6      868.69      830.54     26.84 o 
   2   5   6      322.65      342.55     14.77 o 
   3   5   6     1842.40     1938.05     51.71 o 
   4   5   6    12014.94    11776.60    114.69 o 
   5   5   6       29.87       83.93     24.68 o 
   6   5   6     4391.80     4489.27     77.02 o 
   7   5   6       12.45        3.14     33.54 o 
   8   5   6      295.80      330.38     37.21 o 
   9   5   6      510.04      528.53     36.92 o 
  10   5   6     2070.06     2023.00    108.67 o 
  11   5   6      464.87      447.31     73.03 o 
  12   5   6       94.13       95.50     37.27 o 
 -10   6   6       59.78      150.08     65.68 o 
  -9   6   6      117.45      153.00     67.14 o 
  -8   6   6      282.62      286.00     80.19 o 
  -7   6   6      133.92       97.79     45.10 o 
  -6   6   6      138.45      180.87     28.52 o 
  -5   6   6     4635.75     4585.12     93.60 o 
  -4   6   6    17372.12    18328.67    195.85 o 
  -3   6   6     1506.26     1560.39     55.72 o 
  -2   6   6     2640.41     2564.32     73.85 o 
  -1   6   6      141.67      173.35     21.51 o 
   0   6   6    10243.34    10379.07    147.19 o 
   1   6   6       30.65       22.12     11.57 o 
   2   6   6      346.23      393.12     19.15 o 
   3   6   6     2461.05     2430.17     45.18 o 
   4   6   6     2253.54     2195.39     67.17 o 
   5   6   6    18653.62    18836.60    204.57 o 
   6   6   6     2214.49     2192.82     69.26 o 
   7   6   6       95.35       96.90     28.03 o 
   8   6   6     5671.49     5730.51    146.80 o 
   9   6   6     3848.84     3587.96    131.32 o 
  10   6   6     4583.77     4551.18    226.20 o 
  11   6   6      744.42      648.10     96.98 o 
  12   6   6       12.78       26.47     38.84 o 
 -10   7   6      440.45      370.65     78.34 o 
  -9   7   6      678.49      662.91    135.38 o 
  -8   7   6      295.78      221.19     48.09 o 
  -7   7   6       84.46       85.94     27.93 o 
  -6   7   6     4637.19     4458.85    132.02 o 
  -5   7   6      650.70      707.58     39.55 o 
  -4   7   6     6362.90     6416.57    148.20 o 
  -3   7   6     2020.70     2005.95     56.24 o 
  -2   7   6     4441.41     4501.36     89.00 o 
  -1   7   6      734.74      719.99     64.08 o 
   0   7   6     3698.41     3907.45     81.23 o 
   2   7   6     5855.49     5772.63     77.22 o 
   3   7   6     1116.23     1108.05     28.43 o 
   4   7   6     9118.16     9326.44    117.47 o 
   5   7   6       17.72       27.46     18.44 o 
   6   7   6     1146.85     1077.20     96.98 o 
   7   7   6      214.72      243.08     33.90 o 
   8   7   6     1779.04     1739.93    109.95 o 
   9   7   6      223.80      224.36     34.12 o 
  10   7   6     1970.13     2020.37    137.41 o 
  11   7   6      125.58      209.56     65.42 o 
  -9   8   6      803.60      846.16    109.17 o 
  -8   8   6     9437.98     9987.28    384.79 o 
  -7   8   6     2021.20     2199.64    117.94 o 
  -6   8   6      435.71      450.27     37.80 o 
  -5   8   6      728.85      739.18     52.79 o 
  -4   8   6     1716.90     1575.47     70.48 o 
  -3   8   6     7560.79     7536.97    304.88 o 
  -2   8   6     2287.48     2256.75     76.50 o 
  -1   8   6     2960.61     2975.17     75.43 o 
   0   8   6        2.59       19.77     11.40 o 
   1   8   6     1610.90     1565.10     64.69 o 
   2   8   6    14425.35    14469.90    124.66 o 
   3   8   6      810.48      795.37     28.34 o 
   4   8   6     1244.77     1144.35     64.68 o 
   5   8   6      255.33      225.75     33.94 o 
   6   8   6     6625.95     6954.88    168.95 o 
   7   8   6     1467.07     1385.36     87.22 o 
   8   8   6     1383.61     1345.83     60.77 o 
   9   8   6       34.38       43.99     16.82 o 
  10   8   6      338.32      384.09     88.49 o 
  11   8   6        0.90      -42.20     61.13 o 
  -9   9   6        7.33       47.32     41.84 o 
  -8   9   6      185.59       61.83     29.03 o 
  -7   9   6      195.50      286.16     60.21 o 
  -6   9   6       86.93       73.72     27.37 o 
  -5   9   6        6.29        4.20     27.12 o 
  -4   9   6      288.57      310.65     35.93 o 
  -3   9   6      576.21      639.23     41.77 o 
  -2   9   6     2596.65     2409.40     72.61 o 
  -1   9   6      293.61      265.06     29.75 o 
   0   9   6      714.33      669.04     43.74 o 
   1   9   6     2945.58     2811.38     78.95 o 
   2   9   6      473.52      431.68     35.69 o 
   3   9   6      248.10      245.40     25.56 o 
   4   9   6      666.52      615.94     60.55 o 
   5   9   6     1573.43     1403.28    122.39 o 
   6   9   6     4739.53     4730.40    136.15 o 
   7   9   6      108.36      137.21     38.44 o 
   8   9   6      670.64      620.51     66.28 o 
   9   9   6      574.12      520.03     69.52 o 
  10   9   6       22.11       28.20     48.18 o 
  -8  10   6        1.40       30.02     57.76 o 
  -7  10   6      446.26      369.82     65.09 o 
  -6  10   6      424.89      335.05     55.32 o 
  -5  10   6     1762.41     1705.78     66.43 o 
  -4  10   6      959.09      947.07     53.83 o 
  -3  10   6     2794.45     2757.30     93.81 o 
  -2  10   6     2975.45     2962.88    119.78 o 
  -1  10   6      559.16      520.98     40.97 o 
   0  10   6      599.59      625.92     59.22 o 
   1  10   6        8.22       29.67     19.97 o 
   2  10   6    20024.72    19951.94    450.27 o 
   3  10   6     1089.59     1072.73     60.34 o 
   4  10   6        8.64       23.16     24.88 o 
   5  10   6      104.21      131.51     30.90 o 
   6  10   6      339.93      333.37     44.33 o 
   7  10   6     2684.80     2626.58    119.37 o 
   8  10   6      734.74      726.62     61.29 o 
   9  10   6        2.09       26.83     37.04 o 
  -7  11   6      525.85      562.29     80.47 o 
  -6  11   6      274.74      310.69     63.87 o 
  -5  11   6      259.51      227.54     36.59 o 
  -4  11   6      470.12      485.77     49.02 o 
  -3  11   6      133.90      169.68     34.00 o 
  -2  11   6       54.82       48.25     16.46 o 
  -1  11   6        5.50       22.81     17.07 o 
   0  11   6      915.52      865.06     56.96 o 
   1  11   6        9.49       50.07     16.36 o 
   2  11   6       82.09       61.25     35.55 o 
   3  11   6     7730.54     7713.17    264.28 o 
   4  11   6       24.19       76.71     24.13 o 
   5  11   6      277.79      325.68     48.45 o 
   6  11   6     4291.95     4283.89    148.09 o 
   7  11   6      346.17      284.65     52.61 o 
   8  11   6      170.65      137.21     78.25 o 
  -6  12   6     1503.50     1616.79    112.96 o 
  -5  12   6     1098.72     1039.34    158.79 o 
  -4  12   6      399.64      306.69     44.83 o 
  -3  12   6       47.00       34.41     26.22 o 
  -2  12   6      961.08      977.11     59.55 o 
  -1  12   6     6906.91     6825.70    211.35 o 
   0  12   6     5006.43     4820.69    161.87 o 
   1  12   6       56.42      244.74     46.66 o 
   2  12   6       84.84       94.24     33.21 o 
   3  12   6       34.18        1.19     54.21 o 
   4  12   6     2925.03     3004.47    169.04 o 
   5  12   6      619.21      562.64     63.79 o 
   6  12   6       10.37       98.37     43.48 o 
   7  12   6      569.63      546.89     71.33 o 
  -4  13   6      203.45       87.93     27.38 o 
  -3  13   6      474.02      447.71     58.44 o 
  -2  13   6       89.85       60.03     21.01 o 
  -1  13   6      464.43      382.69     63.84 o 
   0  13   6       22.24       66.06     38.48 o 
   1  13   6       58.37       46.27     30.15 o 
   2  13   6      410.46      360.44     74.31 o 
   3  13   6      706.29      742.87    104.68 o 
   4  13   6      827.55      847.82     97.05 o 
   5  13   6      283.73      329.92     52.77 o 
   0  14   6      581.08      575.58     91.69 o 
   1  14   6      171.30      161.45     38.64 o 
  -3 -11   7      127.54       90.43     67.19 o 
  -2 -11   7     2383.06     2676.37    151.81 o 
  -1 -11   7       43.41       25.08     35.52 o 
   0 -11   7       23.43       76.97     41.82 o 
   1 -11   7       69.81       88.80     38.25 o 
   2 -11   7     3641.12     3853.24    178.28 o 
   3 -11   7       44.92      -13.44     44.65 o 
   4 -11   7      178.74      192.08     35.57 o 
   5 -11   7     1181.93     1271.55    174.38 o 
  -5 -10   7      229.00      163.30     42.41 o 
  -4 -10   7     3769.55     3965.89    195.25 o 
  -3 -10   7        1.41        0.13     56.74 o 
  -2 -10   7     5053.37     5372.37    221.94 o 
  -1 -10   7       26.56       57.90     46.38 o 
   0 -10   7      253.10      310.15     68.68 o 
   1 -10   7     1087.24     1310.01    114.53 o 
   2 -10   7     1422.13     1394.25    111.64 o 
   3 -10   7       81.85      185.61     51.23 o 
   4 -10   7     1122.90     1345.50     81.40 o 
   5 -10   7     1332.86     1317.46    177.49 o 
   6 -10   7        7.54       54.54     41.07 o 
   7 -10   7      796.97      793.54    125.72 o 
  -6  -9   7       33.54       38.86     19.24 o 
  -5  -9   7     1102.08     1145.67    118.34 o 
  -4  -9   7       12.39       35.07     23.42 o 
  -3  -9   7      273.23      308.42     71.10 o 
  -2  -9   7      265.20      296.05     55.06 o 
  -1  -9   7      426.50      331.58     55.76 o 
   0  -9   7      337.94      321.16     70.82 o 
   1  -9   7      581.86      609.42     89.21 o 
   2  -9   7        7.50       83.46     42.35 o 
   3  -9   7        8.62       35.90     31.62 o 
   4  -9   7      169.84      137.82     35.50 o 
   5  -9   7       94.30       62.24     30.79 o 
   6  -9   7      303.65      387.63     52.06 o 
   7  -9   7     2503.83     2659.92    177.62 o 
   8  -9   7      846.71      802.13    113.74 o 
  -7  -8   7      438.65      446.50     52.10 o 
  -6  -8   7     1343.90     1416.69     67.02 o 
  -5  -8   7      917.33      928.79    105.14 o 
  -4  -8   7      930.53     1125.22     68.24 o 
  -3  -8   7       80.50       55.80     23.44 o 
  -2  -8   7      355.51      258.41     83.95 o 
  -1  -8   7       26.28       50.22     31.08 o 
   0  -8   7      385.06      347.26     58.53 o 
   1  -8   7     7785.19     8136.36    264.75 o 
   2  -8   7     4189.33     4030.76    168.44 o 
   3  -8   7     7048.87     7372.45    241.34 o 
   4  -8   7        9.94       41.58     27.70 o 
   5  -8   7     1397.50     1416.05     84.65 o 
   6  -8   7     4861.20     5485.51    135.23 o 
   7  -8   7      519.49      553.87     86.05 o 
   8  -8   7     2068.07     2023.25    142.89 o 
   9  -8   7      184.31      183.83     75.26 o 
  -8  -7   7        0.68        7.10     19.85 o 
  -7  -7   7     1045.22     1071.90     58.12 o 
  -6  -7   7     1756.51     1907.73     74.39 o 
  -5  -7   7      735.36      687.86     45.45 o 
  -4  -7   7     2710.54     2570.86     71.08 o 
  -3  -7   7     7020.47     7169.04    171.80 o 
  -2  -7   7      579.13      650.06    161.58 o 
  -1  -7   7     2303.33     2302.07    123.98 o 
   0  -7   7     3625.38     3483.89    146.70 o 
   1  -7   7      509.80      472.53     61.59 o 
   2  -7   7      665.85      759.41     78.30 o 
   3  -7   7        3.61       28.36     34.90 o 
   4  -7   7      381.65      414.50     55.30 o 
   5  -7   7       47.08       59.56     20.41 o 
   6  -7   7       89.17       88.45     25.05 o 
   7  -7   7     1930.73     1906.01    114.12 o 
   8  -7   7     3252.68     3498.07    203.85 o 
   9  -7   7     1166.60     1153.52    110.89 o 
  10  -7   7     1540.65     1518.25    165.29 o 
  -9  -6   7      230.48      235.10    109.48 o 
  -8  -6   7       62.98       69.98     23.05 o 
  -7  -6   7     1673.40     1659.16     77.41 o 
  -6  -6   7     1101.20     1146.98     49.50 o 
  -5  -6   7      756.53      756.59     45.47 o 
  -4  -6   7     6652.10     6785.09    205.56 o 
  -3  -6   7     3353.53     3050.64     85.52 o 
  -2  -6   7     7652.36     7629.02    334.20 o 
  -1  -6   7      143.44      121.09     39.30 o 
   0  -6   7    18893.96    18912.51    278.73 o 
   1  -6   7      454.56      393.92     51.62 o 
   2  -6   7     2331.46     2359.43    103.58 o 
   3  -6   7     4974.92     4783.96    141.70 o 
   4  -6   7    11647.32    12388.58    211.63 o 
   5  -6   7      122.41       96.98     30.68 o 
   6  -6   7     4413.20     4523.45    111.37 o 
   7  -6   7      122.47      106.94     51.19 o 
   8  -6   7        1.39       -0.49     60.45 o 
   9  -6   7      764.57      795.93     92.81 o 
  10  -6   7     1278.32     1249.55    111.56 o 
  11  -6   7     1553.40     1826.57    140.95 o 
  -9  -5   7     1048.72      993.62     64.96 o 
  -8  -5   7        0.29       42.73     20.99 o 
  -7  -5   7      475.49      484.87     36.49 o 
  -6  -5   7     9410.70     9872.33    250.30 o 
  -5  -5   7        4.19       42.22     21.15 o 
  -4  -5   7     4187.97     4171.89    118.42 o 
  -3  -5   7     2081.73     2051.31     55.72 o 
  -2  -5   7     1321.61     1223.91     44.53 o 
  -1  -5   7     5435.15     5473.49    140.50 o 
   0  -5   7      500.42      510.43     51.82 o 
   1  -5   7      561.50      606.22     56.92 o 
   2  -5   7     3490.63     3772.59    119.98 o 
   3  -5   7      702.45      681.11     53.04 o 
   4  -5   7      230.70      193.10     36.60 o 
   5  -5   7      350.82      332.60     36.99 o 
   6  -5   7       57.19       99.22     31.19 o 
   7  -5   7      402.26      371.71     34.67 o 
   8  -5   7     1292.01     1365.48    139.06 o 
   9  -5   7      117.19      119.30     42.28 o 
  10  -5   7       95.63      128.84     39.89 o 
  11  -5   7      179.81       81.66     58.96 o 
 -10  -4   7      415.59      380.11     64.51 o 
  -9  -4   7      398.47      389.52     53.87 o 
  -8  -4   7       11.73       36.68     22.99 o 
  -7  -4   7      505.33      571.37     43.64 o 
  -6  -4   7     1793.33     1779.10     60.77 o 
  -5  -4   7       42.04       68.76     24.00 o 
  -4  -4   7     4797.91     4872.77    112.16 o 
  -3  -4   7     5871.76     5828.28     83.81 o 
  -2  -4   7     3740.20     3561.62     79.59 o 
  -1  -4   7       34.36       11.66     23.30 o 
   0  -4   7     4238.74     4117.80    129.58 o 
   1  -4   7     3081.78     2779.65    100.89 o 
   2  -4   7      405.29      347.72     45.15 o 
   3  -4   7     5359.40     5641.09    154.61 o 
   4  -4   7     2522.56     2482.75     80.94 o 
   5  -4   7     5530.46     5620.77    117.92 o 
   6  -4   7     1038.20     1017.30     43.72 o 
   7  -4   7     2140.80     2171.10     79.68 o 
   8  -4   7     6138.57     5934.17    193.46 o 
   9  -4   7     3205.04     3079.45    156.83 o 
  10  -4   7     1962.26     1878.36    134.07 o 
  11  -4   7      124.82       82.56     25.38 o 
  12  -4   7      102.99       74.39     42.11 o 
 -10  -3   7     2582.94     2644.51    101.54 o 
  -9  -3   7       59.40       50.24     26.00 o 
  -8  -3   7      233.13      245.98     29.12 o 
  -7  -3   7      586.59      567.27     37.66 o 
  -6  -3   7     5004.64     5211.04    126.92 o 
  -5  -3   7     1111.57     1150.46     67.64 o 
  -4  -3   7     2010.73     1981.52     57.28 o 
  -3  -3   7       20.04       28.81     11.16 o 
  -2  -3   7      386.44      329.54     22.66 o 
  -1  -3   7     6159.96     5550.58     70.73 o 
   0  -3   7     1943.18     1668.72     48.38 o 
   1  -3   7    12022.42    11498.12    180.07 o 
   2  -3   7     1550.07     1580.38     64.04 o 
   4  -3   7    15208.63    14828.42    158.54 o 
   5  -3   7      306.60      278.46     26.30 o 
   6  -3   7       74.57      105.13     26.66 o 
   7  -3   7      754.65      728.92     45.30 o 
   8  -3   7      506.72      510.87     74.61 o 
   9  -3   7      908.81      891.77     69.44 o 
  10  -3   7      126.33      113.24     41.62 o 
  11  -3   7     1168.02     1083.07     93.63 o 
  12  -3   7     1205.07     1173.32     95.76 o 
 -10  -2   7     2003.03     1810.60     80.41 o 
  -9  -2   7      884.96      884.23     57.54 o 
  -8  -2   7    17805.85    19444.77    207.42 o 
  -7  -2   7     3190.52     3127.48     62.16 o 
  -6  -2   7      177.24      229.07     34.58 o 
  -5  -2   7    10331.97    10804.80    107.63 o 
  -4  -2   7     1389.98     1417.53     36.87 o 
  -3  -2   7    15090.64    15762.96    104.43 o 
  -2  -2   7     1047.42      823.51     30.03 o 
  -1  -2   7     1618.86     1570.78     36.67 o 
   0  -2   7      247.43      280.87     37.50 o 
   1  -2   7      137.23      210.02     30.48 o 
   2  -2   7    33279.34    33044.76    216.29 o 
   3  -2   7     4554.91     4614.49     91.31 o 
   4  -2   7     4236.58     4341.96     86.12 o 
   5  -2   7     5237.63     5381.92    101.07 o 
   6  -2   7    16350.77    16469.26    189.25 o 
   7  -2   7     4041.90     4038.03    137.51 o 
   8  -2   7     4231.22     3999.71    151.82 o 
   9  -2   7       82.32       67.13     35.26 o 
  10  -2   7      730.89      673.33     68.83 o 
  11  -2   7      428.90      504.00     67.29 o 
  12  -2   7     2220.31     1958.61    109.32 o 
 -11  -1   7       20.09       -4.47     36.63 o 
 -10  -1   7      300.86      296.73     44.03 o 
  -9  -1   7     1459.35     1504.63     66.27 o 
  -8  -1   7       87.87       82.63     19.28 o 
  -7  -1   7      100.89      102.70     19.42 o 
  -6  -1   7       64.73       90.55     17.43 o 
  -5  -1   7      254.19      290.99     28.88 o 
  -4  -1   7    12272.98    12430.96    116.48 o 
  -3  -1   7      200.46      199.82     16.03 o 
  -2  -1   7    31979.15    33778.55    215.86 o 
  -1  -1   7       36.96       58.13      8.47 o 
   0  -1   7    14266.38    13392.07    135.97 o 
   1  -1   7    13646.40    13118.08    230.90 o 
   2  -1   7     1079.91      835.01     38.01 o 
   3  -1   7      593.66      688.61     37.33 o 
   4  -1   7    18343.61    20084.70    232.24 o 
   5  -1   7      690.28      759.03     78.73 o 
   6  -1   7      545.00      536.02     24.20 o 
   7  -1   7     1014.27      933.82     30.03 o 
   8  -1   7      453.69      367.91     47.92 o 
   9  -1   7     1379.97     1409.04     78.59 o 
  10  -1   7     8106.43     8078.30    257.13 o 
  11  -1   7      221.15      180.47     42.04 o 
  12  -1   7      129.19      126.07     63.89 o 
  13  -1   7       49.26       32.60     38.24 o 
 -11   0   7      250.95      148.35     48.40 o 
 -10   0   7      226.03      190.57     41.34 o 
  -9   0   7      408.89      418.67     40.40 o 
  -8   0   7     2099.55     1971.82    165.11 o 
  -7   0   7     1572.84     1581.47     44.16 o 
  -6   0   7      652.32      668.91     51.47 o 
  -5   0   7    13051.30    14078.24    154.65 o 
  -4   0   7      334.14      403.52     22.57 o 
  -3   0   7     1184.34     1079.89     29.13 o 
  -2   0   7     5432.49     5422.10     67.42 o 
  -1   0   7    14511.84    14489.81    112.23 o 
   0   0   7     7959.19     7982.95     77.55 o 
   1   0   7      110.27       90.79     13.33 o 
   2   0   7     9596.63     9735.93    178.33 o 
   3   0   7    13930.94    14121.72    124.78 o 
   4   0   7     2731.85     3029.47     79.68 o 
   5   0   7     2404.26     2619.02    110.27 o 
   6   0   7      109.00      115.97     13.91 o 
   7   0   7      520.91      511.56     20.92 o 
   8   0   7     1945.16     2001.34     80.06 o 
   9   0   7     2226.65     2166.28     90.34 o 
  10   0   7     4870.58     4946.74    202.72 o 
  11   0   7     5376.37     5334.12    171.15 o 
  12   0   7     3848.09     3851.17    171.79 o 
  13   0   7      232.52      309.42     70.67 o 
 -11   1   7     2333.36     2122.11     99.66 o 
 -10   1   7      196.15      221.54     38.77 o 
  -9   1   7     1640.51     1699.98     69.62 o 
  -8   1   7     2757.30     2810.72    215.64 o 
  -7   1   7      387.75      336.33     26.60 o 
  -6   1   7     1366.14     1283.46     48.57 o 
  -5   1   7      481.05      438.56     24.39 o 
  -4   1   7     6083.47     6210.04     99.36 o 
  -3   1   7     6979.27     7388.50    131.37 o 
  -2   1   7     1904.54     2069.52     36.93 o 
  -1   1   7     7548.18     7975.08     99.70 o 
   0   1   7     2577.90     2647.93     53.89 o 
   1   1   7     7148.11     7214.71     88.57 o 
   2   1   7     5015.48     5328.63     61.82 o 
   3   1   7     5500.37     5601.99     80.01 o 
   4   1   7       18.94       34.94     18.67 o 
   5   1   7     2610.51     2526.49     64.74 o 
   6   1   7    20732.33    21358.40    255.15 o 
   7   1   7     3296.58     3304.00     61.10 o 
   8   1   7     2449.90     2591.85     86.92 o 
   9   1   7      808.09      802.58     44.78 o 
  10   1   7      499.22      404.11     33.75 o 
  11   1   7       17.39        3.59     45.56 o 
  12   1   7       10.28       68.76     44.73 o 
  13   1   7      376.23      215.06     86.14 o 
 -11   2   7       17.69       68.64     57.48 o 
 -10   2   7        7.43       50.04     22.85 o 
  -9   2   7        0.26       49.94     24.50 o 
  -8   2   7      408.23      296.54     59.23 o 
  -7   2   7      198.14      219.01     34.30 o 
  -6   2   7     6174.74     6377.48     95.06 o 
  -5   2   7     2319.64     2359.13     57.59 o 
  -4   2   7      205.03      220.69     33.56 o 
  -3   2   7    10755.72    10871.56    118.95 o 
  -2   2   7     2101.73     2250.02     51.58 o 
  -1   2   7    17125.78    17300.80    226.45 o 
   0   2   7     4944.80     5035.07     50.38 o 
   1   2   7      106.78      105.77      6.46 o 
   2   2   7     3115.07     2925.43     41.91 o 
   3   2   7     3462.25     3735.21     61.12 o 
   5   2   7     4754.05     4975.29     60.20 o 
   6   2   7      309.40      322.13     16.42 o 
   7   2   7        4.15       26.00      9.67 o 
   8   2   7     8152.38     8418.73    131.16 o 
   9   2   7     5219.76     5272.09     83.32 o 
  10   2   7      764.72      733.58     90.10 o 
  11   2   7     1768.17     1555.82    109.13 o 
  12   2   7        2.44      -21.50     58.49 o 
  13   2   7     1100.42     1252.52    109.51 o 
 -11   3   7     2175.23     2161.67    149.46 o 
 -10   3   7     2976.76     3139.15    180.42 o 
  -9   3   7      607.80      730.09     87.33 o 
  -8   3   7      668.68      591.20     66.14 o 
  -7   3   7     7547.40     8006.83    106.12 o 
  -6   3   7     1751.75     1683.46     50.75 o 
  -5   3   7     6912.14     7007.14    107.95 o 
  -4   3   7     1048.19     1017.37     36.57 o 
  -3   3   7     1381.58     1474.68     72.42 o 
  -2   3   7    10443.53    11079.43     93.77 o 
  -1   3   7      125.67      150.63     17.04 o 
   0   3   7    12580.78    12845.53    208.74 o 
   1   3   7        3.23       12.30      6.51 o 
   2   3   7    13701.43    13931.02    110.54 o 
   3   3   7    12411.93    12635.79    237.35 o 
   4   3   7    33784.62    35965.67    179.64 o 
   5   3   7     6416.83     6671.31     59.05 o 
   6   3   7      642.32      664.19     31.05 o 
   7   3   7     3944.84     4098.66     46.09 o 
   8   3   7       24.73       36.99     23.08 o 
   9   3   7      885.95      820.29     69.14 o 
  10   3   7     2484.19     2373.17    108.81 o 
  11   3   7     1490.03     1464.93    105.24 o 
  12   3   7     1011.00      837.07     95.68 o 
 -11   4   7      104.73      100.04     74.23 o 
 -10   4   7        7.54       54.20     39.01 o 
  -9   4   7      738.49      660.87     78.92 o 
  -8   4   7        4.21       97.46     53.68 o 
  -7   4   7        0.27       18.20     10.55 o 
  -6   4   7     4036.93     3963.97     82.02 o 
  -5   4   7     1836.85     1757.79     49.76 o 
  -4   4   7     6271.88     6401.77    112.74 o 
  -3   4   7    16280.87    17898.63    324.76 o 
  -2   4   7        3.60       22.52     17.18 o 
  -1   4   7     9397.19     9893.21    129.38 o 
   0   4   7      387.00      440.38     21.21 o 
   1   4   7     6312.59     6596.70    116.45 o 
   2   4   7     2768.98     2929.04     37.76 o 
   3   4   7       39.46       64.20     16.23 o 
   4   4   7     4923.82     4744.25    102.57 o 
   5   4   7     6291.64     6155.50    208.42 o 
   6   4   7       21.98       34.52     11.94 o 
   7   4   7      280.85      285.82     16.70 o 
   8   4   7     1597.30     1740.25     63.38 o 
   9   4   7      100.41      179.45     30.29 o 
  10   4   7       79.64       89.90     41.94 o 
  11   4   7     1254.46     1247.90    103.42 o 
  12   4   7       13.36       -1.13     60.33 o 
 -10   5   7      559.28      520.32    118.53 o 
  -9   5   7     1440.34     1458.70    109.63 o 
  -8   5   7     1572.12     1660.11    121.48 o 
  -7   5   7     3559.60     3556.69    145.54 o 
  -6   5   7     3356.83     3359.85     91.14 o 
  -5   5   7       10.41       36.37     21.35 o 
  -4   5   7      356.28      350.28     27.66 o 
  -3   5   7     3638.20     3498.19     79.48 o 
  -2   5   7     5525.14     5521.27    106.17 o 
  -1   5   7     4691.17     4379.33    101.73 o 
   0   5   7     3596.43     3455.77     58.94 o 
   1   5   7    14065.11    14365.41    112.59 o 
   2   5   7      292.35      292.68     14.20 o 
   3   5   7      467.17      480.59     42.53 o 
   4   5   7      481.61      485.93     35.73 o 
   5   5   7      355.95      309.28     30.95 o 
   6   5   7      600.43      618.95     36.38 o 
   7   5   7     5329.65     5454.24    103.96 o 
   8   5   7     6813.43     7029.86    101.34 o 
   9   5   7     1424.30     1392.65     59.73 o 
  10   5   7     7433.28     7736.17    235.90 o 
  11   5   7       15.42       77.82     49.63 o 
  12   5   7     1146.43      955.54    121.04 o 
 -10   6   7      528.92      369.37     82.13 o 
  -9   6   7      321.74      172.23     71.57 o 
  -8   6   7      113.57       28.51     61.24 o 
  -7   6   7      228.22      178.40     36.26 o 
  -6   6   7       10.12       32.61     13.83 o 
  -5   6   7     7258.28     7595.40    131.56 o 
  -4   6   7      250.30      255.81     37.13 o 
  -3   6   7      154.97      187.78     27.31 o 
  -2   6   7      126.83      140.14     21.90 o 
  -1   6   7      561.49      538.41     30.76 o 
   0   6   7     2189.38     2104.86     56.34 o 
   1   6   7    29857.73    31721.74    406.16 o 
   2   6   7     5923.88     6235.91    158.26 o 
   3   6   7     1608.57     1795.29     52.74 o 
   4   6   7     4100.01     3953.68     81.71 o 
   5   6   7     1681.22     1629.85     51.86 o 
   6   6   7      117.34      122.92     33.29 o 
   7   6   7     5418.05     5052.54    423.68 o 
   8   6   7      734.00      737.80     57.58 o 
   9   6   7       33.33       17.23     46.07 o 
  10   6   7     2805.96     2725.67    183.23 o 
  11   6   7      925.24     1004.28    102.94 o 
  12   6   7      257.52      227.76    111.44 o 
 -10   7   7     1163.15     1097.73    117.77 o 
  -9   7   7      374.89      418.90     98.50 o 
  -8   7   7      278.61      358.01     62.91 o 
  -7   7   7     2209.12     2101.75    109.11 o 
  -6   7   7      917.55      899.83     49.16 o 
  -5   7   7    19840.96    21174.02    179.03 o 
  -4   7   7     5272.00     5318.55    143.18 o 
  -3   7   7    12178.93    12294.24    145.88 o 
  -2   7   7      501.43      534.60     37.23 o 
  -1   7   7      424.17      419.30     35.14 o 
   0   7   7       96.25      109.76     17.32 o 
   1   7   7     1038.00      966.26     34.38 o 
   2   7   7     4643.05     4620.00     66.24 o 
   3   7   7     2338.88     2320.87     35.69 o 
   4   7   7     4826.66     4803.94     93.02 o 
   5   7   7     3191.25     3087.16     80.89 o 
   6   7   7    14820.93    15421.77    313.57 o 
   7   7   7     2611.87     2750.35     75.05 o 
   8   7   7       10.53       48.43     25.36 o 
   9   7   7     2258.70     2316.67     96.12 o 
  10   7   7      453.66      563.69     94.47 o 
  11   7   7     2400.20     2608.16    154.63 o 
  -9   8   7     1758.71     1518.27    141.83 o 
  -8   8   7      539.47      396.00     73.44 o 
  -6   8   7      553.58      461.14     42.68 o 
  -5   8   7      379.32      359.80     33.87 o 
  -4   8   7     1169.66     1072.09     54.40 o 
  -3   8   7     1652.24     1600.16     57.65 o 
  -2   8   7     2806.13     2832.67     74.13 o 
  -1   8   7      879.41      882.93     40.39 o 
   0   8   7     4425.59     4331.16    184.68 o 
   1   8   7     5876.39     5847.22     85.80 o 
   2   8   7     6284.99     6329.86    126.71 o 
   3   8   7      517.69      519.57     24.96 o 
   4   8   7      645.82      638.89     71.22 o 
   5   8   7     4738.14     4854.27    128.22 o 
   6   8   7      197.53      282.35     44.64 o 
   7   8   7      495.57      495.58    117.92 o 
   8   8   7       26.67        0.93     80.80 o 
   9   8   7       31.95       50.94     22.92 o 
  10   8   7       24.66      -31.03     59.28 o 
  11   8   7       78.44       80.49     52.48 o 
  -9   9   7       21.83       83.23     35.14 o 
  -8   9   7     1118.43     1007.74     96.60 o 
  -7   9   7     2686.45     2444.43    150.43 o 
  -6   9   7     1480.05     1571.21     63.82 o 
  -5   9   7      975.29      934.39     50.96 o 
  -4   9   7       85.17       75.98     24.76 o 
  -3   9   7       47.85       35.18     14.84 o 
  -2   9   7      285.24      282.20     33.05 o 
  -1   9   7     4369.44     4309.44    110.35 o 
   0   9   7     7703.77     7614.68    111.99 o 
   1   9   7       72.78       73.71     22.87 o 
   2   9   7     1721.14     1605.98     48.79 o 
   3   9   7     8751.28     8543.13    131.53 o 
   4   9   7      744.43      797.98     51.58 o 
   5   9   7      921.13      863.32     54.18 o 
   6   9   7      448.63      353.26     46.49 o 
   7   9   7      651.04      626.85     50.24 o 
   8   9   7        3.77       20.15     49.95 o 
   9   9   7     1519.26     1426.00     92.00 o 
  10   9   7     1470.11     1583.74    129.33 o 
  -7  10   7        4.50      -44.69     48.13 o 
  -6  10   7       79.28       56.23     35.13 o 
  -5  10   7       88.49        7.72     24.84 o 
  -4  10   7     1110.22     1082.80     57.12 o 
  -3  10   7     1149.70     1110.80     57.09 o 
  -2  10   7      235.16      242.61     37.07 o 
  -1  10   7      273.20      316.97     35.47 o 
   0  10   7      266.80      284.44     32.78 o 
   1  10   7       52.57       56.53     17.59 o 
   2  10   7      899.11      889.02     52.05 o 
   3  10   7     3263.11     3276.68    227.74 o 
   4  10   7      677.78      748.63     75.20 o 
   5  10   7       49.59       33.47     26.15 o 
   6  10   7     2060.23     1940.71     99.50 o 
   7  10   7     1202.39     1095.96     72.50 o 
   8  10   7      602.72      610.92     75.43 o 
   9  10   7      132.63      149.31     52.38 o 
  -7  11   7       77.91       29.80     41.21 o 
  -6  11   7      245.08      336.47     81.67 o 
  -5  11   7      299.18      228.39     55.31 o 
  -4  11   7      721.11      724.63     46.48 o 
  -3  11   7     2585.06     2675.65     90.27 o 
  -2  11   7     1506.30     1512.41     93.78 o 
  -1  11   7     8527.23     8772.54    196.72 o 
   0  11   7        2.87        6.14     30.18 o 
   1  11   7       13.11       48.39     19.56 o 
   2  11   7      137.10      186.39     64.77 o 
   3  11   7     3132.67     3083.91    146.16 o 
   4  11   7       12.78       21.46     29.29 o 
   5  11   7     1290.26     1422.73     81.07 o 
   6  11   7       10.27       45.23     32.37 o 
   7  11   7      355.39      282.27     54.97 o 
   8  11   7     4352.97     4291.93    121.84 o 
  -6  12   7      241.28      244.29     74.81 o 
  -5  12   7     1632.51     1582.68     72.82 o 
  -4  12   7        4.64       28.00     19.87 o 
  -3  12   7      243.73      203.56     41.18 o 
  -2  12   7        0.63      -25.06     28.97 o 
  -1  12   7      205.06      119.91     41.36 o 
   0  12   7      204.77      215.07     59.81 o 
   1  12   7     1749.20     1726.87    121.64 o 
   2  12   7      586.47      662.28     88.26 o 
   3  12   7      239.24      297.71     77.37 o 
   4  12   7     3670.43     3568.79    137.98 o 
   5  12   7       61.30       51.92     88.69 o 
   6  12   7      199.34      252.75     85.15 o 
   7  12   7     2553.44     2575.29    322.46 o 
  -4  13   7     1182.06     1100.07     80.65 o 
  -3  13   7      653.86      612.37     74.70 o 
  -2  13   7      659.63      536.84     50.23 o 
  -1  13   7       68.52       37.89     28.48 o 
   0  13   7     1811.69     1669.00    135.81 o 
   1  13   7      322.98      313.44     65.97 o 
   2  13   7     2356.47     2368.56    133.65 o 
   3  13   7     1215.16     1104.98    108.44 o 
   4  13   7     1336.56     1271.26    106.80 o 
   5  13   7     2189.24     2506.75    145.01 o 
   0  14   7      116.21      181.83     76.68 o 
   1  14   7     1287.87     1281.06    109.42 o 
  -1 -11   8       36.42      134.53     51.33 o 
   0 -11   8     2326.13     2561.74    150.77 o 
   1 -11   8     2824.98     2906.45    152.96 o 
   2 -11   8     2793.91     3051.95    158.67 o 
   3 -11   8        5.95        6.63     73.36 o 
   4 -11   8      267.95      292.65    112.23 o 
  -4 -10   8     1181.29     1234.87    119.52 o 
  -3 -10   8      306.57      298.09     69.90 o 
  -2 -10   8       69.03      102.18     57.70 o 
  -1 -10   8     1499.86     1529.09    117.91 o 
   0 -10   8      182.80      232.86     86.39 o 
   1 -10   8      318.78      329.54     61.14 o 
   2 -10   8     1322.12     1499.52    114.75 o 
   3 -10   8      741.77      822.13     89.11 o 
   4 -10   8      332.82      389.78     67.77 o 
   5 -10   8      127.66       80.45     28.26 o 
   6 -10   8      783.25      734.11    111.47 o 
  -5  -9   8     1408.34     1414.61     91.71 o 
  -4  -9   8     1168.61     1218.28     92.16 o 
  -3  -9   8     5078.62     5373.56    245.72 o 
  -2  -9   8       45.53      -31.02     68.45 o 
  -1  -9   8     3622.08     3629.69    200.86 o 
   0  -9   8        0.84      -14.90     48.07 o 
   1  -9   8     1827.39     1701.58    112.32 o 
   2  -9   8      344.28      394.14     66.76 o 
   3  -9   8       34.97       -4.98     47.82 o 
   4  -9   8       84.30      115.12     46.50 o 
   5  -9   8     3080.64     3438.80    127.21 o 
   6  -9   8     3555.36     3991.98    273.87 o 
   7  -9   8      100.61      117.43     49.45 o 
   8  -9   8      331.68      473.80     99.53 o 
  -7  -8   8      462.27      426.77     44.69 o 
  -6  -8   8      991.24     1039.02     62.22 o 
  -5  -8   8      293.16      342.77     51.69 o 
  -4  -8   8        7.00       21.27     31.87 o 
  -3  -8   8     2092.82     2312.29     98.36 o 
  -2  -8   8        9.10       57.36     32.00 o 
  -1  -8   8      701.08      595.48     85.43 o 
   0  -8   8     1166.96     1201.99     88.27 o 
   1  -8   8       10.21       21.48     28.03 o 
   2  -8   8     2279.19     2340.05    126.89 o 
   3  -8   8      166.63      239.98     47.52 o 
   4  -8   8        4.40       26.38     28.82 o 
   5  -8   8       31.79       55.45     27.03 o 
   6  -8   8      551.60      583.88     52.26 o 
   7  -8   8      701.49      885.22    107.16 o 
   8  -8   8       24.42      110.24     38.58 o 
   9  -8   8      280.92      349.86     99.19 o 
  -8  -7   8      718.06      855.11     52.42 o 
  -7  -7   8     2276.86     2364.47     78.53 o 
  -6  -7   8       29.85       55.37     21.36 o 
  -5  -7   8     1711.25     1519.61     62.12 o 
  -4  -7   8      111.64      103.14     22.98 o 
  -3  -7   8      165.26      118.23     26.71 o 
  -2  -7   8     3526.45     3328.60    147.89 o 
  -1  -7   8       26.01       41.39     46.55 o 
   0  -7   8      406.02      482.15     71.05 o 
   1  -7   8      118.48       85.01     29.63 o 
   2  -7   8     6629.77     6811.58    165.78 o 
   4  -7   8     7167.58     7240.50    233.79 o 
   5  -7   8     6833.17     7329.46    175.83 o 
   6  -7   8     1952.53     1953.28     79.00 o 
   7  -7   8     2577.84     2945.54    158.53 o 
   8  -7   8     2357.71     2433.04    163.69 o 
   9  -7   8     1266.61     1536.80    130.70 o 
  10  -7   8      574.90      611.32     80.04 o 
  -8  -6   8       20.08       32.36     17.43 o 
  -7  -6   8      181.08      179.81     51.04 o 
  -6  -6   8     7897.13     8198.29    163.21 o 
  -5  -6   8       10.64       40.14     14.04 o 
  -4  -6   8       34.33       66.45     18.25 o 
  -3  -6   8     1287.84     1333.33     53.38 o 
  -2  -6   8     7121.11     7386.41    122.09 o 
  -1  -6   8     7281.14     7023.56    174.53 o 
   0  -6   8     4377.51     4188.33    124.11 o 
   1  -6   8     2717.92     2762.94    111.72 o 
   2  -6   8       95.89      162.39     39.03 o 
   3  -6   8     1565.81     1499.27     79.88 o 
   4  -6   8     2388.06     2403.14    109.58 o 
   5  -6   8     1444.15     1500.47     80.99 o 
   6  -6   8      135.43      169.25     40.85 o 
   7  -6   8        5.26       21.76     31.39 o 
   8  -6   8     4301.42     4376.93    182.50 o 
   9  -6   8       21.29      105.12     58.31 o 
  10  -6   8      257.98      222.04     64.92 o 
  11  -6   8      375.29      542.62    100.44 o 
  -9  -5   8     1687.52     1647.30     75.49 o 
  -8  -5   8      400.79      373.09     40.05 o 
  -7  -5   8     5027.74     5190.76    142.71 o 
  -6  -5   8      232.12      266.94     28.02 o 
  -5  -5   8     2866.34     2863.12    137.40 o 
  -4  -5   8     1323.64     1176.18     54.60 o 
  -3  -5   8     5377.40     5366.09    105.23 o 
  -2  -5   8     3733.31     3521.15     72.74 o 
  -1  -5   8     5437.10     5172.07    227.82 o 
   0  -5   8     1058.65      943.97     61.67 o 
   1  -5   8     7816.43     7572.92    163.86 o 
   2  -5   8      391.67      379.97     49.74 o 
   3  -5   8      574.87      580.40     57.04 o 
   4  -5   8     1935.62     2020.37     86.41 o 
   5  -5   8     2318.18     2318.97     97.85 o 
   6  -5   8      143.69      209.15     38.32 o 
   7  -5   8     7296.89     7445.77    251.87 o 
   8  -5   8     4499.70     4224.39    206.71 o 
   9  -5   8       42.84       47.53     42.89 o 
  10  -5   8     1042.50     1038.82    116.88 o 
  11  -5   8      666.12      902.85    113.42 o 
  -9  -4   8     1727.41     1679.75     82.52 o 
  -8  -4   8       36.81       23.72     19.06 o 
  -7  -4   8       14.89       53.57     16.73 o 
  -6  -4   8      220.75      185.78     37.98 o 
  -5  -4   8     7368.03     7602.04     96.88 o 
  -4  -4   8     1529.30     1484.79     47.07 o 
  -3  -4   8     3733.73     3664.36     73.75 o 
  -2  -4   8       51.16       87.75     21.59 o 
  -1  -4   8      981.35     1006.88     36.57 o 
   0  -4   8      342.36      346.64     43.09 o 
   1  -4   8      299.67      271.81     46.13 o 
   2  -4   8     1599.71     1585.82     72.02 o 
   3  -4   8     4009.18     3852.52    111.41 o 
   4  -4   8    10127.67    10521.17    184.94 o 
   5  -4   8      762.96      746.00     48.49 o 
   6  -4   8      259.04      249.40     31.46 o 
   7  -4   8       79.43       77.63     23.31 o 
   8  -4   8      423.92      565.56     87.53 o 
   9  -4   8       12.11       63.25     30.58 o 
  10  -4   8      297.56      278.02     64.56 o 
  11  -4   8       13.61       65.50     42.00 o 
  12  -4   8        1.90       31.95     19.98 o 
 -10  -3   8      666.62      690.68     63.14 o 
  -9  -3   8      206.23      228.70     39.29 o 
  -8  -3   8       23.98       24.73     26.31 o 
  -7  -3   8      415.57      425.58     36.16 o 
  -6  -3   8      573.39      578.41     34.34 o 
  -5  -3   8     7006.73     7325.66     95.59 o 
  -4  -3   8      189.66      179.58     23.87 o 
  -3  -3   8     7864.39     7647.77     91.00 o 
  -2  -3   8       11.85       27.61     14.89 o 
  -1  -3   8      104.33      116.78     20.62 o 
   0  -3   8       96.36      130.35     29.38 o 
   1  -3   8     3013.09     2808.70     82.47 o 
   2  -3   8     2184.30     2092.50     85.58 o 
   3  -3   8     1021.48      953.94     50.27 o 
   4  -3   8     7919.86     7801.33    155.40 o 
   5  -3   8     6692.44     6638.65    127.75 o 
   6  -3   8     7687.92     8049.06    112.81 o 
   7  -3   8     2620.10     2699.81     76.85 o 
   9  -3   8     4789.47     4771.02    184.17 o 
  10  -3   8      430.90      392.81     64.90 o 
  11  -3   8     2907.16     2758.98    151.31 o 
  12  -3   8      825.07      762.78     76.05 o 
 -10  -2   8      173.36       86.90     44.02 o 
  -9  -2   8     3519.70     3585.19    125.01 o 
  -8  -2   8      162.21       90.07     20.69 o 
  -7  -2   8      384.14      410.74     33.78 o 
  -6  -2   8      640.03      633.11     33.65 o 
  -5  -2   8      425.71      433.41     26.66 o 
  -4  -2   8     3880.45     3949.43     88.65 o 
  -3  -2   8     1553.54     1657.19     59.55 o 
  -2  -2   8     1281.14     1249.92     33.61 o 
  -1  -2   8      328.75      258.65     19.66 o 
   0  -2   8    24121.01    23135.73    207.92 o 
   1  -2   8    25747.93    25032.37    388.71 o 
   2  -2   8    12426.02    11988.25    177.00 o 
   3  -2   8      192.56      225.25     28.16 o 
   4  -2   8      892.70      920.42     42.21 o 
   5  -2   8     7727.27     7340.23    141.84 o 
   6  -2   8       64.69       30.97     20.43 o 
   7  -2   8      207.27      200.89     23.50 o 
   8  -2   8      637.15      495.94     66.33 o 
   9  -2   8     1252.18     1225.84     73.74 o 
  10  -2   8     4072.85     4056.98    165.54 o 
  11  -2   8      359.52      338.63     69.19 o 
  12  -2   8     1237.68     1250.65    100.51 o 
 -10  -1   8      356.88      328.52     42.71 o 
  -9  -1   8      608.48      522.84     47.52 o 
  -8  -1   8     4010.67     4128.37     92.93 o 
  -7  -1   8     2570.09     2560.89     58.96 o 
  -6  -1   8     2801.46     2809.06     68.52 o 
  -5  -1   8     2607.93     2605.96     57.18 o 
  -4  -1   8     5364.26     5228.37     74.43 o 
  -3  -1   8      517.26      488.39     26.61 o 
  -2  -1   8     3734.29     3808.87     61.64 o 
  -1  -1   8    14052.45    13924.75    110.60 o 
   0  -1   8     5193.25     5014.44     99.42 o 
   1  -1   8     2443.64     2472.75     54.83 o 
   2  -1   8      200.45      171.34     46.57 o 
   3  -1   8    19051.22    17691.83    219.27 o 
   4  -1   8      272.42      215.81     22.02 o 
   5  -1   8     1259.64     1338.80     44.09 o 
   6  -1   8     5194.47     5172.21    100.49 o 
   7  -1   8     3095.35     2996.39     88.51 o 
   8  -1   8      153.94      160.80     36.37 o 
   9  -1   8     9682.45     9811.43    246.39 o 
  10  -1   8     1313.95     1223.64     76.77 o 
  11  -1   8       98.52       86.08     37.06 o 
  12  -1   8      654.12      541.38     68.75 o 
 -11   0   8      989.09     1030.02     70.87 o 
 -10   0   8     1388.12     1346.48     72.28 o 
  -9   0   8       75.13       58.20     36.24 o 
  -8   0   8       19.59       36.58     15.59 o 
  -7   0   8     2247.90     2206.68     53.17 o 
  -6   0   8     2096.22     2171.77     51.77 o 
  -5   0   8     2107.19     2106.36     44.44 o 
  -4   0   8       30.56       68.57     20.67 o 
  -3   0   8    32073.95    34205.94    145.69 o 
  -2   0   8     1043.42     1153.96     63.28 o 
  -1   0   8    11352.59    11207.49     62.66 o 
   0   0   8      153.44      162.82     15.16 o 
   1   0   8     2500.29     2481.13     57.71 o 
   2   0   8     6826.24     7295.72    261.12 o 
   3   0   8    11733.69    12905.97    129.51 o 
   4   0   8      281.12      269.05     24.29 o 
   5   0   8     7481.44     7106.50     72.34 o 
   6   0   8     9144.64     9093.73    291.75 o 
   7   0   8      106.79      125.53     32.40 o 
   8   0   8      224.07      283.95     43.32 o 
   9   0   8      493.72      450.55     49.08 o 
  10   0   8     2470.30     2400.74    121.72 o 
  11   0   8      333.07      324.94     39.64 o 
  12   0   8      112.63       52.86     32.43 o 
  13   0   8      158.54      195.34     95.87 o 
 -11   1   8      119.81      115.20     32.16 o 
 -10   1   8     1982.42     2070.31     90.99 o 
  -9   1   8      398.39      315.19     89.66 o 
  -8   1   8      413.14      426.90     42.10 o 
  -7   1   8     2137.43     2160.83     56.10 o 
  -6   1   8      175.81      191.21     23.41 o 
  -5   1   8       77.99       82.75     16.04 o 
  -4   1   8     2165.49     2105.26     67.20 o 
  -3   1   8     8279.38     8796.31    120.74 o 
  -2   1   8     1932.37     1989.59     29.92 o 
  -1   1   8     8497.49     8602.76     90.94 o 
   0   1   8       39.51       33.26      9.75 o 
   1   1   8     8076.84     8372.66    184.39 o 
   2   1   8    12564.26    13290.47    118.99 o 
   3   1   8     6310.06     7520.84    175.05 o 
   4   1   8     1122.96     1283.35     45.58 o 
   5   1   8     1345.51     1204.71     83.16 o 
   6   1   8      316.56      338.52     20.58 o 
   7   1   8      133.26      129.41     16.68 o 
   8   1   8     8115.41     8230.07    166.09 o 
   9   1   8       18.72       18.15     15.97 o 
  10   1   8       63.46       44.47     16.88 o 
  11   1   8     2422.02     2508.68    177.54 o 
  12   1   8      232.82      222.47     63.79 o 
  13   1   8     4017.53     4207.42    188.64 o 
 -11   2   8      133.91      131.00     35.63 o 
 -10   2   8      102.46       82.68     54.45 o 
  -9   2   8       35.08       38.52     20.38 o 
  -8   2   8     2266.01     2218.37     94.84 o 
  -7   2   8    13906.18    15045.45    146.70 o 
  -6   2   8      299.46      284.40     27.81 o 
  -5   2   8     5299.65     5491.19     90.29 o 
  -4   2   8      835.61      823.29     34.84 o 
  -3   2   8     1029.27     1121.55     66.44 o 
  -2   2   8        6.13       36.54     26.63 o 
  -1   2   8     4981.97     5364.88     87.99 o 
   0   2   8       16.57       35.79     10.18 o 
   1   2   8     1658.25     1818.25     24.76 o 
   2   2   8     6744.35     6399.36     96.67 o 
   3   2   8    19054.98    19594.12    105.63 o 
   4   2   8    17851.67    19359.92    165.65 o 
   5   2   8     3170.42     3336.92     49.10 o 
   6   2   8      100.42      117.42     12.71 o 
   7   2   8    17597.60    19275.90    174.09 o 
   9   2   8     6074.47     6265.98    245.04 o 
  10   2   8        7.52       44.16     40.30 o 
  11   2   8       65.44       42.06     40.94 o 
  12   2   8      708.12      686.05     90.50 o 
  13   2   8      187.51      136.09     49.11 o 
 -11   3   8     1160.36      962.75     87.41 o 
 -10   3   8        3.54       61.07     29.00 o 
  -9   3   8      376.52      454.87     77.57 o 
  -8   3   8      125.75      109.66     40.61 o 
  -7   3   8      312.37      338.06     42.91 o 
  -6   3   8     3575.10     3692.45     82.26 o 
  -5   3   8     4451.52     4554.33    121.37 o 
  -4   3   8      536.24      503.05     30.59 o 
  -3   3   8     1574.30     1540.30     48.04 o 
  -2   3   8     6534.44     6642.17    197.93 o 
  -1   3   8     5958.65     6117.43     94.34 o 
   0   3   8    13656.96    13946.00     98.58 o 
   1   3   8     9591.42     9836.26    113.10 o 
   2   3   8      527.97      476.74     16.02 o 
   3   3   8    10205.79    10896.99     86.64 o 
   4   3   8      387.48      432.81     10.37 o 
   5   3   8     8094.54     8581.54     62.01 o 
   6   3   8     4739.28     4807.65     64.95 o 
   7   3   8       72.10       75.41     16.62 o 
   8   3   8      171.80      194.49     18.77 o 
   9   3   8     1356.55     1384.29     83.28 o 
  10   3   8     2080.61     1927.01    104.77 o 
  11   3   8     2333.52     2317.59    149.85 o 
  12   3   8      365.25      387.25     78.49 o 
 -10   4   8     3670.01     3641.66    182.16 o 
  -9   4   8     2815.20     2922.88    170.20 o 
  -8   4   8      873.46      837.93     97.75 o 
  -7   4   8      127.91      101.31     19.92 o 
  -6   4   8     3386.05     3232.78     88.68 o 
  -5   4   8     1601.67     1496.47     54.23 o 
  -4   4   8     2498.37     2626.79     62.07 o 
  -3   4   8     3647.19     3743.75     82.67 o 
  -2   4   8     5342.76     5225.03     94.76 o 
  -1   4   8    14045.64    14879.29    146.54 o 
   0   4   8        4.78       23.54     16.66 o 
   2   4   8     2143.14     2073.95     48.33 o 
   4   4   8     3541.08     3210.02     90.23 o 
   5   4   8    15874.18    16360.85    129.53 o 
   6   4   8     3228.35     3303.69    120.59 o 
   7   4   8     3927.38     4204.75     91.36 o 
   8   4   8      625.99      611.03     45.28 o 
   9   4   8      989.07      888.84     76.91 o 
  10   4   8      724.16      800.09     84.51 o 
  11   4   8     1372.54     1287.00    110.48 o 
  12   4   8     2651.64     2726.38    151.18 o 
 -10   5   8       30.10       -0.31     56.54 o 
  -9   5   8       52.92      145.17     43.59 o 
  -8   5   8      157.27      151.59     84.45 o 
  -7   5   8       19.63      145.82     75.53 o 
  -6   5   8        9.94       26.27     19.97 o 
  -5   5   8     4323.83     4348.79     80.59 o 
  -4   5   8        1.92       37.02     20.64 o 
  -3   5   8     1167.10     1178.79     44.93 o 
  -2   5   8     2380.46     2278.74     63.82 o 
  -1   5   8       20.53       34.32     20.34 o 
   0   5   8     4919.38     4899.81     73.37 o 
   1   5   8      381.95      405.90     18.84 o 
   2   5   8      680.00      751.04     31.60 o 
   3   5   8     1099.39      975.66     45.82 o 
   4   5   8     1712.87     1647.64     70.83 o 
   5   5   8      392.11      440.52     30.54 o 
   6   5   8     1490.06     1505.92     54.94 o 
   7   5   8       71.96      140.54     44.43 o 
   8   5   8       11.23       82.72     22.84 o 
   9   5   8     1438.63     1429.24     52.35 o 
  10   5   8      970.13      928.43    131.31 o 
  11   5   8      893.04      833.57    119.99 o 
  12   5   8       95.05       52.39     26.26 o 
 -10   6   8       91.56       69.47     46.11 o 
  -9   6   8       53.63      112.66     85.70 o 
  -8   6   8      148.23      101.10     56.93 o 
  -7   6   8     1212.10     1204.20     95.50 o 
  -6   6   8     5825.94     6198.88    129.05 o 
  -5   6   8    10110.40    10572.10    137.39 o 
  -4   6   8      310.32      287.01     42.77 o 
  -3   6   8     3702.91     3736.13    108.88 o 
  -2   6   8     1247.89     1229.49     45.19 o 
  -1   6   8     8454.02     8663.73     97.80 o 
   0   6   8     2724.33     2691.02     67.02 o 
   1   6   8     2621.25     2573.87     60.58 o 
   2   6   8      236.98      212.45     14.15 o 
   3   6   8      308.71      284.16     11.36 o 
   4   6   8     6252.46     6355.46    107.99 o 
   5   6   8     4404.98     4430.11     84.04 o 
   6   6   8     1988.94     1956.88     62.91 o 
   7   6   8     1561.87     1581.58     60.79 o 
   8   6   8     1158.79     1127.50     63.87 o 
   9   6   8     8808.58     9336.38    202.30 o 
  10   6   8      866.91     1000.13    104.88 o 
  11   6   8     3484.93     3686.22    180.84 o 
  12   6   8      132.81      185.05     78.83 o 
  -9   7   8     2358.60     2444.32    164.94 o 
  -8   7   8        3.14       46.07     39.24 o 
  -7   7   8      758.96      617.56     68.03 o 
  -6   7   8       94.19       61.46     23.83 o 
  -5   7   8      995.69      992.57     76.40 o 
  -4   7   8      836.93      784.59     41.54 o 
  -3   7   8     2678.39     2626.11     74.21 o 
  -2   7   8      209.45      212.77     29.90 o 
  -1   7   8     3178.29     3232.68     65.45 o 
   0   7   8     4945.81     5030.47     87.65 o 
   1   7   8     7103.54     7363.66    141.51 o 
   2   7   8     7202.21     7054.33     94.49 o 
   3   7   8     1801.82     1732.78     75.87 o 
   4   7   8      524.36      529.30     41.60 o 
   5   7   8     9805.66    10128.37    167.35 o 
   6   7   8        7.57      -24.62     24.62 o 
   7   7   8      764.48      639.31    109.67 o 
   8   7   8     1661.46     1552.22     68.65 o 
   9   7   8      641.77      600.23     46.59 o 
  10   7   8       68.37      159.00     50.64 o 
  11   7   8      219.86      316.56     66.95 o 
  -9   8   8      141.22      132.54     52.56 o 
  -8   8   8       83.59      113.62     50.51 o 
  -7   8   8     4023.74     3807.23    197.73 o 
  -6   8   8     4069.42     4128.77    164.18 o 
  -5   8   8       32.78       26.23     23.65 o 
  -4   8   8     3972.27     4257.22    102.62 o 
  -3   8   8      530.44      491.15     42.49 o 
  -2   8   8     9402.10     9249.51    150.68 o 
  -1   8   8     1709.77     1631.98     56.89 o 
   0   8   8     1228.64     1108.31     41.99 o 
   1   8   8     1426.59     1358.09     92.00 o 
   2   8   8      590.18      605.17     28.29 o 
   3   8   8     9685.38    10012.59    148.32 o 
   4   8   8     4238.55     4090.27    184.23 o 
   5   8   8      534.79      494.52     44.39 o 
   6   8   8     2264.45     2293.67     78.10 o 
   7   8   8     8358.75     8381.08    192.91 o 
   8   8   8     2440.87     2303.46     85.00 o 
   9   8   8     3101.01     3243.84    126.73 o 
  10   8   8       69.71      -55.53     55.53 o 
  11   8   8       42.49      -41.07     61.27 o 
  -8   9   8     4496.55     4099.47    186.17 o 
  -7   9   8       17.09       -4.43     53.18 o 
  -6   9   8       27.25       70.48     21.48 o 
  -5   9   8      110.58      104.82     25.95 o 
  -4   9   8      179.88      217.89     61.39 o 
  -3   9   8     2574.50     2501.41     70.05 o 
  -2   9   8      293.88      318.03     35.02 o 
  -1   9   8     4202.36     4139.72    154.22 o 
   0   9   8      581.95      534.63     37.74 o 
   1   9   8     2627.95     2592.44     75.88 o 
   2   9   8     6879.17     7234.94    122.27 o 
   3   9   8     1019.47      921.71     53.12 o 
   4   9   8      334.86      334.26     36.37 o 
   5   9   8      630.13      695.28     57.42 o 
   6   9   8       31.40      121.91     77.70 o 
   7   9   8      105.01       25.51     49.36 o 
   8   9   8       13.84       33.13     29.69 o 
   9   9   8       18.00       60.88     29.65 o 
  10   9   8      528.36      554.35    114.15 o 
  -8  10   8       40.77       80.24     50.90 o 
  -7  10   8      290.88      213.27     50.22 o 
  -6  10   8      767.99      585.49     88.62 o 
  -5  10   8     1267.17     1251.17     64.46 o 
  -4  10   8     2009.37     1939.35     71.17 o 
  -3  10   8     1771.17     1772.26     64.24 o 
  -2  10   8     1183.33     1114.68     52.06 o 
  -1  10   8     1447.10     1501.09     61.34 o 
   0  10   8     1567.35     1484.50     54.04 o 
   1  10   8     3806.20     3654.29    128.46 o 
   2  10   8     1142.00     1190.99     85.61 o 
   3  10   8     2096.21     1997.70     83.11 o 
   4  10   8     1222.51     1183.50     65.87 o 
   5  10   8      128.48      199.38     29.31 o 
   6  10   8      260.71      236.22     42.59 o 
   7  10   8       85.23       79.48     29.82 o 
   8  10   8      131.56      167.94     54.88 o 
   9  10   8      720.89      823.19    130.32 o 
  -7  11   8     1526.24     1538.96    126.92 o 
  -6  11   8       11.25       10.50     18.77 o 
  -5  11   8      107.37       72.65     24.28 o 
  -4  11   8      260.02      229.53     42.62 o 
  -3  11   8     2157.30     2234.96     99.25 o 
  -2  11   8     1188.44     1353.68     58.98 o 
  -1  11   8      354.71      392.28     42.28 o 
   0  11   8       24.93       45.60     19.56 o 
   1  11   8      472.89      376.96     67.71 o 
   2  11   8     2508.77     2410.07    122.16 o 
   3  11   8      105.26       90.04     34.15 o 
   4  11   8      659.85      669.16     69.79 o 
   5  11   8       29.30       53.63     25.85 o 
   6  11   8      184.05       52.67     69.54 o 
   7  11   8     7714.97     7976.06    261.14 o 
   8  11   8       39.30       61.63     30.23 o 
  -5  12   8      930.00      968.73     63.02 o 
  -4  12   8      733.15      841.66     57.81 o 
  -3  12   8        2.52       18.10     32.10 o 
  -2  12   8     1670.40     1702.67     95.16 o 
  -1  12   8       96.50       55.20     35.98 o 
   0  12   8    10173.93    10575.73   1411.60 o 
   1  12   8      436.24      358.51     62.61 o 
   2  12   8       91.35       85.94     49.76 o 
   3  12   8      819.59      666.54    114.75 o 
   4  12   8      126.39      121.03     49.51 o 
   5  12   8     2204.14     2170.86     98.38 o 
   6  12   8     1978.54     2302.50    129.12 o 
   7  12   8        3.00       47.07     27.42 o 
  -4  13   8      944.97      922.17     68.86 o 
  -3  13   8        0.70       69.29     34.75 o 
  -2  13   8        0.50       40.42     38.54 o 
  -1  13   8      495.20      580.29     81.65 o 
   0  13   8      384.25      350.96     74.81 o 
   1  13   8     2434.09     2449.73    146.53 o 
   2  13   8      967.71      771.29     89.44 o 
   3  13   8      784.71      770.24    126.55 o 
   4  13   8     3234.41     3405.05    169.21 o 
   5  13   8     1247.57     1331.63     84.96 o 
   0  14   8      227.81      154.31     40.35 o 
   1  14   8        3.52       34.79     36.01 o 
   1 -11   9      120.12      123.48     59.14 o 
   2 -11   9      226.75      211.45     71.82 o 
  -3 -10   9     4429.52     4361.06    188.17 o 
  -2 -10   9     1032.57     1113.62    116.03 o 
  -1 -10   9     2587.81     2681.75    148.67 o 
   0 -10   9        2.28       52.48     45.81 o 
   1 -10   9      530.11      441.62    104.41 o 
   2 -10   9     1638.32     1634.04    117.31 o 
   3 -10   9     3122.96     3172.41    156.33 o 
   4 -10   9      147.21      157.30     71.34 o 
   5 -10   9     1776.09     1981.53     96.85 o 
   6 -10   9      526.10      766.69    111.78 o 
  -5  -9   9      165.74      157.95     46.79 o 
  -4  -9   9      916.38      922.73    106.78 o 
  -3  -9   9      102.24       75.83     35.73 o 
  -2  -9   9      234.71      194.16     57.43 o 
  -1  -9   9     1724.11     1827.75    129.77 o 
   0  -9   9       16.64      -53.64     54.83 o 
   1  -9   9      151.47      188.79     78.79 o 
   2  -9   9     1968.71     1959.83    281.62 o 
   3  -9   9     1541.45     1594.69    119.82 o 
   4  -9   9        1.90      -21.05     47.60 o 
   5  -9   9      559.84      554.25     63.90 o 
   6  -9   9       81.31      115.04     52.01 o 
   7  -9   9      226.28      241.55     85.09 o 
  -6  -8   9      662.16      512.14     65.85 o 
  -5  -8   9        2.09       23.06     28.25 o 
  -4  -8   9      558.16      622.69     65.26 o 
  -3  -8   9       11.48       84.77     27.44 o 
  -2  -8   9      331.01      161.58     55.80 o 
  -1  -8   9        3.25       53.80     61.50 o 
   0  -8   9      448.84      439.85     83.50 o 
   1  -8   9        9.32       34.94     26.42 o 
   2  -8   9     3830.52     3848.26    169.81 o 
   3  -8   9     4143.98     4259.95    173.17 o 
   4  -8   9      470.55      447.46     65.93 o 
   5  -8   9      191.12       69.48     69.84 o 
   6  -8   9     1516.31     1592.09     95.18 o 
   7  -8   9     2900.10     3403.88    180.57 o 
   8  -8   9        4.14       74.89     36.95 o 
   9  -8   9     1421.69     1458.70    156.73 o 
  -7  -7   9        2.68       22.71     18.00 o 
  -6  -7   9        2.50       67.10     28.21 o 
  -5  -7   9       10.88       43.86     21.14 o 
  -4  -7   9      345.48      342.57     42.09 o 
  -3  -7   9     1377.15     1396.54     77.22 o 
  -2  -7   9     4358.96     4634.09    192.05 o 
  -1  -7   9     4581.21     4511.06    181.07 o 
   0  -7   9       40.76       50.94     48.60 o 
   1  -7   9     1415.50     1252.38     80.11 o 
   2  -7   9     1225.78     1112.30     99.49 o 
   3  -7   9     4289.94     4248.64    171.79 o 
   4  -7   9        3.16       72.34     33.32 o 
   5  -7   9      514.18      505.62     63.27 o 
   6  -7   9      573.92      561.73     57.40 o 
   7  -7   9      929.38      916.00    108.90 o 
   8  -7   9     1446.08     1628.33    129.56 o 
   9  -7   9        3.84       68.80     46.42 o 
  -8  -6   9       10.15        5.95     24.97 o 
  -7  -6   9      278.68      311.57     37.43 o 
  -6  -6   9     2018.92     2185.16     77.73 o 
  -5  -6   9      219.16      204.95     63.83 o 
  -4  -6   9     1680.11     1634.87     60.01 o 
  -3  -6   9     1469.34     1458.17     92.98 o 
  -2  -6   9     1553.45     1571.01     92.25 o 
  -1  -6   9     5291.16     5217.27    146.66 o 
   0  -6   9     4573.32     4312.14    167.64 o 
   1  -6   9     7431.71     7439.14    178.84 o 
   2  -6   9      791.29      913.67     71.81 o 
   3  -6   9     3131.81     3080.86    121.88 o 
   4  -6   9     8339.21     8664.69    173.83 o 
   5  -6   9     3516.61     3597.45    113.36 o 
   6  -6   9     1449.06     1425.00    113.33 o 
   7  -6   9     3533.35     4013.70    191.50 o 
   8  -6   9      120.66      188.33     57.64 o 
   9  -6   9       86.16      110.91     40.50 o 
  10  -6   9      181.77      371.86     56.14 o 
  -8  -5   9       24.95       40.39     31.66 o 
  -7  -5   9       31.97       46.47     21.76 o 
  -6  -5   9      657.35      666.87     54.71 o 
  -5  -5   9    14746.68    15773.94    260.17 o 
  -4  -5   9     1721.46     1881.76     64.93 o 
  -3  -5   9     1523.34     1352.83     48.37 o 
  -2  -5   9     3991.34     3618.35    103.03 o 
  -1  -5   9     1243.79     1210.00     56.20 o 
   0  -5   9     4793.55     4626.72    128.63 o 
   1  -5   9     3750.69     3764.64    129.95 o 
   2  -5   9     2617.17     2462.43    102.74 o 
   3  -5   9      168.67      149.92     54.18 o 
   4  -5   9     3089.57     3038.82    104.37 o 
   5  -5   9     2395.40     2378.93    105.07 o 
   6  -5   9      222.58      268.11     34.51 o 
   7  -5   9      246.94      216.24     32.56 o 
   8  -5   9       31.83       22.87     22.09 o 
   9  -5   9     4009.31     3913.79    207.43 o 
  10  -5   9      554.39      430.46     72.00 o 
  11  -5   9      474.29      561.16     97.01 o 
  -9  -4   9     1529.84     1318.97     85.12 o 
  -8  -4   9      147.31      170.58     29.94 o 
  -7  -4   9      470.31      504.10     48.42 o 
  -6  -4   9     7377.30     7810.86    149.49 o 
  -5  -4   9     1964.97     1957.90     56.86 o 
  -4  -4   9      487.44      479.12     35.47 o 
  -3  -4   9      367.34      376.45     31.47 o 
  -2  -4   9     2024.27     1932.46     53.10 o 
  -1  -4   9      361.24      342.35     34.26 o 
   0  -4   9     4388.79     4388.62    122.30 o 
   1  -4   9      111.11      141.28     32.77 o 
   2  -4   9     3374.56     3093.80     93.59 o 
   3  -4   9     1257.34     1208.54     66.73 o 
   4  -4   9     5753.92     5925.09    131.51 o 
   5  -4   9      271.37      237.94     32.64 o 
   6  -4   9       39.28       50.35     19.35 o 
   7  -4   9      490.55      503.82     49.41 o 
   8  -4   9     2221.07     2167.28    134.64 o 
   9  -4   9     7061.42     7427.32    232.56 o 
  10  -4   9        6.32      -28.36     47.39 o 
  11  -4   9     1403.07     1353.49    109.76 o 
  -9  -3   9     3823.98     3805.38    134.82 o 
  -8  -3   9     3564.49     3550.12    110.16 o 
  -7  -3   9      168.24      166.38     26.33 o 
  -6  -3   9      551.74      608.20     48.64 o 
  -5  -3   9      121.51       80.74     27.35 o 
  -4  -3   9     2077.66     2072.14     53.14 o 
  -3  -3   9       31.57       39.45     18.94 o 
  -2  -3   9     3131.31     3008.67     55.24 o 
  -1  -3   9      262.71      306.45     25.42 o 
   0  -3   9    14627.50    14639.87    318.77 o 
   1  -3   9     9911.39     9715.96    148.12 o 
   2  -3   9       76.98       99.55     33.08 o 
   3  -3   9     3863.48     3711.68    105.40 o 
   4  -3   9     2263.19     2121.64     78.91 o 
   5  -3   9    24045.91    25580.29    335.36 o 
   6  -3   9      186.49      204.00     26.56 o 
   7  -3   9      924.91      943.76     53.55 o 
   8  -3   9        1.83       -4.23     39.37 o 
   9  -3   9       10.70       27.70     22.09 o 
  10  -3   9       20.74       21.31     35.51 o 
  11  -3   9      119.44      141.01     33.00 o 
  12  -3   9      115.56       48.68     41.78 o 
 -10  -2   9        6.05       12.16     40.31 o 
  -9  -2   9       19.90       39.43     17.52 o 
  -8  -2   9      399.95      443.59     35.22 o 
  -7  -2   9      579.38      574.37     36.92 o 
  -6  -2   9      253.04      273.87     38.44 o 
  -5  -2   9       46.51       41.28     15.56 o 
  -4  -2   9     8310.31     8541.22     94.96 o 
  -3  -2   9      162.24      164.75     19.48 o 
  -2  -2   9     6415.06     6406.99     83.83 o 
  -1  -2   9     5325.33     5020.49     82.03 o 
   0  -2   9       54.59       22.54     26.13 o 
   1  -2   9        2.20        9.63     21.40 o 
   2  -2   9     2140.41     1941.40     70.22 o 
   3  -2   9     3091.02     2949.19     97.70 o 
   4  -2   9      841.07      851.02     45.40 o 
   5  -2   9     1001.94      978.24     49.26 o 
   6  -2   9     7710.76     7900.65    140.51 o 
   7  -2   9     6333.21     6250.20    106.88 o 
   8  -2   9      274.64      314.25     48.49 o 
   9  -2   9     2975.11     3024.88    131.66 o 
  10  -2   9      106.16      148.25     41.92 o 
  11  -2   9        1.79       59.18     23.98 o 
  12  -2   9     2060.80     1915.11    148.72 o 
 -10  -1   9       27.39       47.03     24.66 o 
  -9  -1   9      208.86       85.73     37.68 o 
  -8  -1   9     8728.12     9275.03    142.55 o 
  -7  -1   9       56.12       61.84     15.88 o 
  -6  -1   9     1168.87     1093.07     41.74 o 
  -5  -1   9       29.21       54.99     14.55 o 
  -4  -1   9       25.29       44.37     14.40 o 
  -3  -1   9    12576.66    12627.27    132.97 o 
  -2  -1   9     5827.03     5478.46     97.78 o 
  -1  -1   9     4100.91     3678.99     50.62 o 
   0  -1   9     2475.02     2332.51     52.43 o 
   1  -1   9    17741.58    17620.28    168.35 o 
   2  -1   9    20955.15    19176.15    245.16 o 
   4  -1   9     1406.06     1470.99     51.80 o 
   5  -1   9     2768.23     2524.54     71.76 o 
   6  -1   9      155.44      171.52     22.27 o 
   7  -1   9     4895.68     5188.53     87.83 o 
   8  -1   9     3057.34     2923.64    105.90 o 
   9  -1   9     1340.28     1135.23     68.49 o 
  10  -1   9      121.39       96.07     42.04 o 
  11  -1   9     2843.51     2666.31    140.37 o 
  12  -1   9       44.56       24.05     28.51 o 
 -10   0   9     2863.43     2892.24    179.03 o 
  -9   0   9        6.43      -21.51     30.56 o 
  -8   0   9      245.82      276.74     43.29 o 
  -7   0   9    11702.38    12447.84    200.49 o 
  -6   0   9      105.01      122.63     21.20 o 
  -5   0   9     2210.24     2401.95     54.09 o 
  -4   0   9     6682.38     6726.18     80.66 o 
  -3   0   9      610.38      608.40     22.89 o 
  -2   0   9     6971.25     7355.71     73.30 o 
  -1   0   9       12.61       15.68     11.36 o 
   0   0   9     6865.71     6813.07    181.48 o 
   1   0   9     6534.45     6824.63     76.69 o 
   2   0   9     3976.35     4089.97     72.59 o 
   3   0   9     3167.38     3413.02     81.08 o 
   4   0   9     3607.34     3604.27     82.55 o 
   5   0   9       83.61       79.21     22.62 o 
   6   0   9      585.86      594.16     28.28 o 
   7   0   9     1444.52     1378.96     61.40 o 
   8   0   9      704.46      701.88     50.48 o 
   9   0   9      132.34      159.12     45.95 o 
  10   0   9     2814.76     2809.37     89.75 o 
  11   0   9      539.61      616.06     87.29 o 
  12   0   9       10.04      -38.61     48.92 o 
 -10   1   9      271.95      201.80     72.18 o 
  -9   1   9      166.22      199.90     37.04 o 
  -8   1   9      676.04      663.21     86.40 o 
  -7   1   9     2597.11     2656.93     61.31 o 
  -6   1   9     3144.19     3115.05     71.31 o 
  -5   1   9       33.05       45.22     17.16 o 
  -4   1   9     6167.02     6467.06    100.52 o 
  -3   1   9     9228.21     9771.80     75.21 o 
  -2   1   9    11037.31    10929.69    112.26 o 
  -1   1   9      351.52      371.89     36.53 o 
   0   1   9     2981.12     2852.13     61.78 o 
   1   1   9      794.48      937.02     33.45 o 
   2   1   9    26197.71    29504.20    209.80 o 
   3   1   9     2043.32     1974.70     48.64 o 
   4   1   9     2520.07     2751.64     47.17 o 
   5   1   9     1030.61     1024.32     41.38 o 
   6   1   9     3936.74     3750.38     82.26 o 
   7   1   9    21593.82    22460.80    268.57 o 
   8   1   9     6701.34     6843.73     73.27 o 
   9   1   9     2744.36     2828.41     68.08 o 
  10   1   9      229.05      232.80     53.99 o 
  11   1   9     1243.80     1109.64    111.76 o 
  12   1   9        9.63       75.86     43.03 o 
  13   1   9      200.62      202.43     67.76 o 
 -10   2   9      495.05      412.65     52.88 o 
  -9   2   9       54.66       50.23     26.24 o 
  -8   2   9      264.10      267.84     39.38 o 
  -7   2   9      481.55      501.57     52.89 o 
  -6   2   9     1081.61     1132.07     39.37 o 
  -5   2   9      307.39      276.72     31.21 o 
  -4   2   9      296.97      359.56     34.02 o 
  -3   2   9       23.78       44.27     18.06 o 
  -2   2   9    16495.12    17631.63    171.25 o 
  -1   2   9      258.30      250.95     35.90 o 
   0   2   9     2536.68     2731.14     80.38 o 
   1   2   9     4604.95     4619.17     89.15 o 
   2   2   9     3453.79     3950.53     77.40 o 
   3   2   9     8870.91     8913.97     92.88 o 
   4   2   9       70.41       99.96     26.63 o 
   5   2   9      601.41      558.43     18.79 o 
   6   2   9     6227.35     6292.57     73.50 o 
   7   2   9       57.57       52.26     12.21 o 
   8   2   9     5396.52     5715.67    112.21 o 
   9   2   9     5668.96     5600.11    175.00 o 
  10   2   9      969.52      993.23     88.71 o 
  11   2   9     1792.71     1810.21    115.41 o 
  12   2   9     1289.93     1350.22    106.59 o 
 -10   3   9     2043.46     2198.19    182.87 o 
  -9   3   9       75.31       70.60     22.63 o 
  -8   3   9        0.05       -7.75     44.18 o 
  -7   3   9        6.01       14.36     18.80 o 
  -6   3   9    13221.54    13910.06    173.81 o 
  -5   3   9      409.64      416.10     31.31 o 
  -4   3   9     7394.41     7355.17    106.68 o 
  -3   3   9        8.35       36.96     22.78 o 
  -2   3   9      222.02      278.76     29.21 o 
  -1   3   9     4264.87     4107.77     68.62 o 
   0   3   9     9794.13    10323.17    121.75 o 
   1   3   9     3375.75     3185.58     62.60 o 
   2   3   9     1465.93     1459.17     29.78 o 
   3   3   9    13994.48    13982.02    132.32 o 
   4   3   9    24490.86    25154.44    210.49 o 
   5   3   9    15070.15    15696.78     79.78 o 
   6   3   9     3503.64     3638.00     40.60 o 
   7   3   9     3499.87     3541.53     66.44 o 
   8   3   9     2547.53     2620.12     72.64 o 
   9   3   9     1037.47      927.32     78.43 o 
  10   3   9     2304.28     2260.44    127.21 o 
  11   3   9     1130.71     1166.56    100.61 o 
  12   3   9     1628.19     1677.83    117.37 o 
 -10   4   9      858.41      748.83    106.35 o 
  -9   4   9       70.29       54.84     29.04 o 
  -8   4   9       86.92       70.22     47.10 o 
  -7   4   9       29.55       52.41     18.52 o 
  -6   4   9      533.74      518.56     40.58 o 
  -5   4   9     8653.30     8937.62    146.07 o 
  -4   4   9        0.03       27.78      8.24 o 
  -3   4   9      179.04      153.66     19.26 o 
  -2   4   9     5402.27     5481.69    107.56 o 
  -1   4   9     5784.23     5917.16     87.17 o 
   0   4   9     9984.10     9870.23    226.44 o 
   1   4   9     6714.27     7227.61    131.74 o 
   2   4   9     2366.66     2370.99     35.88 o 
   3   4   9     4980.21     5290.36     68.59 o 
   4   4   9      402.76      406.82     26.73 o 
   5   4   9      230.67      236.89     22.77 o 
   6   4   9        3.41       33.53     14.07 o 
   7   4   9      321.06      304.75     27.51 o 
   8   4   9      794.85      742.42     39.58 o 
   9   4   9     5610.99     5384.95    195.97 o 
  10   4   9       41.37       41.73     33.77 o 
  11   4   9       49.65      126.83     42.28 o 
  12   4   9     2076.26     1853.59    125.82 o 
 -10   5   9      370.03      359.60     71.46 o 
  -9   5   9     2830.91     2989.97    153.75 o 
  -8   5   9     1955.37     1950.73    132.89 o 
  -7   5   9     1431.36     1684.07    102.10 o 
  -6   5   9     3203.30     3172.75     92.83 o 
  -5   5   9        6.24       55.89     47.44 o 
  -4   5   9     1700.77     1799.36    140.70 o 
  -3   5   9      179.46      164.89     27.47 o 
  -2   5   9     2009.16     2010.09     56.64 o 
  -1   5   9     8537.24     8881.62     96.56 o 
   0   5   9    13142.47    13614.04    172.21 o 
   1   5   9      250.27      238.64     21.46 o 
   2   5   9    16166.50    16844.76    184.18 o 
   3   5   9     1631.79     1757.00     46.93 o 
   4   5   9       76.56       80.55     13.90 o 
   5   5   9     1767.99     1706.62     57.60 o 
   6   5   9      707.75      755.53     51.20 o 
   7   5   9      508.50      445.56     34.70 o 
   8   5   9     8319.18     8546.80    155.96 o 
   9   5   9     9344.71     9790.17    313.65 o 
  10   5   9      370.10      359.88     63.25 o 
  11   5   9      944.50     1039.70    103.54 o 
  12   5   9       34.93       37.64     31.42 o 
 -10   6   9       49.01       94.73     49.00 o 
  -8   6   9     1505.13     1434.34    115.98 o 
  -7   6   9       30.41      -42.17     46.19 o 
  -6   6   9        0.09       50.86     19.68 o 
  -5   6   9        2.82       23.68     11.44 o 
  -4   6   9     2156.43     2051.96     93.97 o 
  -3   6   9     3170.54     3209.66     82.40 o 
  -2   6   9     2109.50     2162.95     60.91 o 
  -1   6   9       89.76       91.87     23.80 o 
   0   6   9     1544.11     1641.36     45.87 o 
   1   6   9      331.36      351.23     24.23 o 
   2   6   9      348.05      359.85     19.37 o 
   3   6   9     1832.31     1862.73     55.21 o 
   4   6   9        9.25       41.71     21.25 o 
   5   6   9    11408.85    11471.73    148.39 o 
   6   6   9      842.02      898.59     65.47 o 
   7   6   9      737.90      713.83     42.15 o 
   8   6   9      997.95     1049.06     50.34 o 
   9   6   9      282.20      261.76     57.18 o 
  10   6   9      338.22      334.19     84.00 o 
  11   6   9       97.10       52.64     34.24 o 
  12   6   9      604.78      550.71    105.32 o 
  -9   7   9     1004.53     1028.99    110.50 o 
  -8   7   9     1171.58     1099.20    104.51 o 
  -7   7   9      200.08      175.95     75.03 o 
  -6   7   9       40.71       87.06     30.41 o 
  -5   7   9      235.51      267.95     44.81 o 
  -4   7   9     8101.67     8468.64    116.48 o 
  -3   7   9        6.45       33.71     46.82 o 
  -2   7   9     4847.33     4843.89     88.46 o 
  -1   7   9      146.72      153.89     26.38 o 
   0   7   9        5.73       32.37     40.04 o 
   1   7   9       90.16       81.97     17.83 o 
   2   7   9     5984.71     6040.13    122.28 o 
   3   7   9      907.08      864.71     22.78 o 
   4   7   9     6774.08     6938.95    311.66 o 
   5   7   9     6561.33     6498.28    125.88 o 
   6   7   9     7468.53     7481.59    185.08 o 
   7   7   9     3855.39     3919.76    616.67 o 
   8   7   9     6226.58     6326.44    155.68 o 
   9   7   9      184.57      131.50     37.68 o 
  10   7   9     3589.52     3578.44    200.10 o 
  11   7   9       19.40       39.04     31.65 o 
  -9   8   9      137.01      200.02     61.72 o 
  -8   8   9     2799.58     2830.22    162.22 o 
  -7   8   9     1674.10     1446.87    122.04 o 
  -6   8   9      374.47      366.02     70.81 o 
  -5   8   9       15.91       57.40     20.98 o 
  -4   8   9        6.57       24.89     27.10 o 
  -3   8   9      163.23      171.21     28.81 o 
  -2   8   9      725.83      736.66     52.02 o 
  -1   8   9     3007.36     2965.61     75.06 o 
   0   8   9     2710.09     2723.66     71.85 o 
   1   8   9    12273.69    12773.24    316.56 o 
   2   8   9    12058.91    12180.95    147.53 o 
   3   8   9     3859.34     3775.31     95.00 o 
   4   8   9       64.83       52.29     18.12 o 
   5   8   9     2506.20     2290.39     75.98 o 
   6   8   9     5333.96     5168.25    197.06 o 
   7   8   9      106.69       97.18     36.94 o 
   8   8   9      127.55      176.23     41.09 o 
   9   8   9      184.84      205.12     74.87 o 
  10   8   9      181.32      206.43     78.24 o 
  11   8   9     1196.97     1214.11    118.78 o 
  -8   9   9      394.36      317.13     65.96 o 
  -7   9   9     6271.37     6178.51    230.24 o 
  -6   9   9     2393.20     2175.37     94.60 o 
  -5   9   9     1248.54     1171.39     58.19 o 
  -4   9   9     2260.21     2210.97     70.30 o 
  -3   9   9      871.74      797.69     50.22 o 
  -2   9   9      137.19      181.24     42.29 o 
  -1   9   9     1137.88     1142.13     50.28 o 
   0   9   9     2827.70     2876.06     75.44 o 
   1   9   9     4559.06     4624.30    233.60 o 
   2   9   9     1712.79     1601.31     88.27 o 
   3   9   9       28.46       26.26     19.36 o 
   4   9   9     4322.22     4471.98    119.25 o 
   5   9   9      269.39      279.72     48.39 o 
   6   9   9      426.32      339.50     44.16 o 
   7   9   9      400.60      409.35     73.44 o 
   8   9   9     1128.24     1156.91    130.39 o 
   9   9   9      237.76      236.71     40.12 o 
  10   9   9     2334.96     2264.65    144.73 o 
  -7  10   9       50.03       84.87     33.40 o 
  -5  10   9      393.38      382.49     40.85 o 
  -4  10   9       91.95      117.66     26.83 o 
  -3  10   9     1794.38     1723.72     63.93 o 
  -2  10   9     6274.10     6060.64    148.67 o 
  -1  10   9     1726.94     1677.08     66.31 o 
   0  10   9     2545.51     2442.78     74.18 o 
   1  10   9        8.63       -1.10     24.22 o 
   2  10   9      527.72      512.34     96.18 o 
   3  10   9      389.63      434.51     46.18 o 
   4  10   9      602.65      529.15     59.00 o 
   5  10   9      655.01      722.46     58.78 o 
   6  10   9      503.01      453.94     49.41 o 
   7  10   9     3916.24     3849.74    136.64 o 
   8  10   9       55.14      104.55     36.03 o 
   9  10   9       10.89       54.31     31.60 o 
  -6  11   9       34.16      -18.88     45.46 o 
  -5  11   9      201.33      156.38     61.84 o 
  -4  11   9       45.17      -15.65     29.38 o 
  -3  11   9     1042.93     1040.39     66.40 o 
  -2  11   9     4070.01     4029.06    104.71 o 
  -1  11   9      273.60      356.63     80.83 o 
   0  11   9     1400.75     1349.20     54.49 o 
   1  11   9       14.81       53.16     29.86 o 
   2  11   9      209.34      171.20     83.20 o 
   3  11   9       79.47       67.42     45.71 o 
   4  11   9     1922.60     1904.59     80.62 o 
   5  11   9        5.93        3.20     36.67 o 
   6  11   9     1387.29     1407.49     80.15 o 
   7  11   9      452.65      485.31     54.12 o 
   8  11   9      831.17      755.29     65.57 o 
  -5  12   9      109.47      103.24     28.94 o 
  -4  12   9      122.07      146.04     31.52 o 
  -3  12   9        5.36       21.23     20.50 o 
  -2  12   9      648.95      677.18     60.53 o 
  -1  12   9       62.94       49.98     23.27 o 
   0  12   9      995.18     1041.44     99.23 o 
   1  12   9      419.84      365.00     56.32 o 
   2  12   9      159.22      150.81     44.93 o 
   3  12   9     2145.54     1953.66    130.02 o 
   4  12   9     5973.91     5862.69    253.15 o 
   5  12   9     1495.00     1398.54     80.40 o 
   6  12   9      275.64      243.81     43.37 o 
   7  12   9       94.77      138.57     46.26 o 
  -3  13   9      847.17      843.43    115.97 o 
  -2  13   9      497.82      504.78     74.85 o 
  -1  13   9      397.44      338.09     70.64 o 
   0  13   9      911.37      856.24     91.53 o 
   1  13   9     1327.86     1440.98    110.30 o 
   2  13   9      450.09      432.01     88.12 o 
   3  13   9     1238.44     1247.13    114.97 o 
   4  13   9      788.97      712.04     93.27 o 
   5  13   9        5.29        5.01     29.21 o 
  -2 -10  10     1654.71     1763.02    129.88 o 
  -1 -10  10      600.28      521.88     88.52 o 
   0 -10  10      254.18      236.03     60.64 o 
   1 -10  10       17.24       75.24     41.35 o 
   2 -10  10        0.68       84.83     59.20 o 
   3 -10  10     2876.61     3055.41    166.44 o 
   4 -10  10        0.33      156.08     47.68 o 
   5 -10  10      149.13       87.39     32.05 o 
  -4  -9  10      769.64      861.41    107.36 o 
  -3  -9  10        7.83       86.86     32.09 o 
  -2  -9  10     1863.65     2110.00    147.99 o 
  -1  -9  10     1512.54     1370.96    132.41 o 
   0  -9  10     3419.88     3525.78    203.92 o 
   1  -9  10      537.33      397.76     71.37 o 
   2  -9  10      602.24      661.59     89.75 o 
   3  -9  10        2.90      130.65     49.43 o 
   4  -9  10     1853.55     1653.16    119.04 o 
   5  -9  10     1415.69     1525.02     80.75 o 
   6  -9  10     1145.40     1268.11     85.97 o 
   7  -9  10     1594.94     1801.49    141.67 o 
  -5  -8  10      272.00      257.02     45.91 o 
  -4  -8  10      924.28      888.59     64.88 o 
  -3  -8  10       20.74       81.64     41.98 o 
  -2  -8  10      401.49      348.61     88.10 o 
  -1  -8  10      268.07      217.00     95.40 o 
   0  -8  10     2977.00     2811.27    135.64 o 
   1  -8  10     2618.51     2611.09    147.17 o 
   2  -8  10      618.30      585.67     78.75 o 
   3  -8  10     1854.29     1894.37    119.80 o 
   4  -8  10      727.82      830.89     92.29 o 
   5  -8  10       94.46       59.06     21.36 o 
   6  -8  10       32.14       41.86     17.41 o 
   7  -8  10      258.49      316.12     81.89 o 
   8  -8  10       45.59       56.00     52.70 o 
  -6  -7  10     2652.67     2868.51     91.45 o 
  -5  -7  10     1139.65     1011.45     70.33 o 
  -4  -7  10      111.22       80.27     19.83 o 
  -3  -7  10      140.52      173.11     31.73 o 
  -2  -7  10      203.68      219.00     49.29 o 
  -1  -7  10      863.21      894.54     97.89 o 
   0  -7  10     1552.64     1337.41    104.40 o 
   1  -7  10      212.78      318.96     61.85 o 
   2  -7  10      289.78      196.16     54.11 o 
   3  -7  10     5130.52     5329.76    199.63 o 
   4  -7  10     6175.21     6493.35    225.93 o 
   5  -7  10      647.13      592.24     69.47 o 
   6  -7  10       36.47        5.94     46.25 o 
   7  -7  10     1605.09     1680.03    143.32 o 
   8  -7  10     1101.73     1063.13    137.12 o 
   9  -7  10       62.67      143.39     77.88 o 
  -7  -6  10      444.40      422.14     62.83 o 
  -6  -6  10      537.57      488.93     44.63 o 
  -5  -6  10     3461.59     3723.68    116.01 o 
  -4  -6  10      606.04      625.06     45.57 o 
  -3  -6  10       40.17       86.52     21.68 o 
  -2  -6  10     6062.65     5718.11    265.68 o 
  -1  -6  10     3445.46     3576.80    130.90 o 
   0  -6  10    10644.85    10913.00    286.04 o 
   1  -6  10     3827.99     3744.91    138.87 o 
   2  -6  10        1.21      -40.20     40.20 o 
   3  -6  10        8.68       12.09     19.49 o 
   4  -6  10     1202.35     1216.20     78.78 o 
   5  -6  10     3157.67     3596.01    144.98 o 
   6  -6  10     3537.98     3853.72    114.53 o 
   7  -6  10      105.05      102.27     58.19 o 
   8  -6  10      262.71      405.85     68.97 o 
   9  -6  10     2744.19     3263.42    176.95 o 
  10  -6  10      341.53      353.20    116.21 o 
  -8  -5  10      648.78      610.63     58.31 o 
  -7  -5  10        5.68       15.63     29.86 o 
  -6  -5  10     3571.04     3830.29    115.30 o 
  -5  -5  10      779.57      748.79     45.95 o 
  -4  -5  10      191.88      162.78     28.30 o 
  -3  -5  10      616.82      613.77     40.93 o 
  -2  -5  10      339.04      370.15     32.20 o 
  -1  -5  10       77.54      100.49     30.58 o 
   0  -5  10     2713.22     2465.54    127.37 o 
   1  -5  10      395.02      367.25     50.29 o 
   2  -5  10     2664.41     2515.89    103.62 o 
   3  -5  10     1722.07     1702.79    100.55 o 
   4  -5  10     3589.02     3746.74    145.72 o 
   5  -5  10     4711.54     4976.33    125.53 o 
   6  -5  10     4802.84     5054.97    129.84 o 
   7  -5  10     1506.43     1453.22     61.85 o 
   8  -5  10     3309.90     3391.26    152.84 o 
   9  -5  10      767.02      958.40     98.70 o 
  10  -5  10      234.25      334.19     65.99 o 
  11  -5  10       44.19       89.54     44.46 o 
  -9  -4  10       40.01       76.87     23.83 o 
  -8  -4  10     5494.07     5528.28    118.36 o 
  -7  -4  10      524.04      508.32     38.86 o 
  -6  -4  10      856.74      887.58     46.80 o 
  -5  -4  10       67.84       33.97     26.72 o 
  -4  -4  10    10451.50    10959.30    186.34 o 
  -3  -4  10     4615.82     4504.06     74.55 o 
  -2  -4  10     5010.28     4756.23    115.03 o 
  -1  -4  10      395.07      439.35     38.93 o 
   0  -4  10       14.40        1.91     18.08 o 
   1  -4  10     1550.51     1470.40     81.14 o 
   2  -4  10     9776.26     9660.74    180.65 o 
   3  -4  10      968.60      973.00     68.95 o 
   4  -4  10       61.12       -8.14     27.52 o 
   5  -4  10     6509.38     6811.47    143.78 o 
   6  -4  10     5042.59     5131.74    118.70 o 
   7  -4  10       65.71       75.30     25.89 o 
   8  -4  10       30.12      126.39     40.70 o 
   9  -4  10      838.15      724.17     79.64 o 
  10  -4  10      221.64      273.94     58.44 o 
  11  -4  10        1.60       23.51     28.78 o 
  -9  -3  10     1859.56     1875.15     86.69 o 
  -8  -3  10      755.69      669.49     45.26 o 
  -7  -3  10      237.91      244.52     28.52 o 
  -6  -3  10     1706.83     1713.90     58.26 o 
  -5  -3  10      543.64      549.16     39.00 o 
  -4  -3  10     2119.51     2091.67     55.31 o 
  -3  -3  10      170.47      217.51     33.76 o 
  -2  -3  10      563.47      565.97     55.77 o 
  -1  -3  10     1666.00     1668.28     56.54 o 
   0  -3  10     1697.14     1450.59     81.80 o 
   1  -3  10      431.26      462.97     54.24 o 
   2  -3  10       92.94       53.63     39.32 o 
   3  -3  10      207.34      204.32     42.81 o 
   4  -3  10     2296.56     2239.88     78.67 o 
   5  -3  10     3530.97     3556.18    113.31 o 
   6  -3  10     4832.79     4970.62    585.95 o 
   7  -3  10      521.18      500.03     38.57 o 
   8  -3  10       10.71       20.34     25.37 o 
   9  -3  10       61.99      109.23     45.45 o 
  10  -3  10     2677.17     2667.50    155.45 o 
  11  -3  10      261.70      194.21     70.41 o 
  12  -3  10      508.69      523.17     77.04 o 
  -9  -2  10      154.05       89.31     29.49 o 
  -8  -2  10     3712.64     3843.97    113.47 o 
  -7  -2  10     1054.31     1128.93     46.60 o 
  -6  -2  10       37.25       81.81     43.46 o 
  -5  -2  10      345.12      363.26     28.32 o 
  -4  -2  10      419.83      361.63     26.05 o 
  -3  -2  10     1868.98     1942.95     50.30 o 
  -2  -2  10     1061.94      968.82     53.28 o 
  -1  -2  10     1544.43     1554.03     63.39 o 
   0  -2  10     5099.24     4959.27    103.80 o 
   1  -2  10    16108.36    15284.00    134.29 o 
   2  -2  10    33789.36    32570.56    269.51 o 
   3  -2  10      452.72      402.43     39.89 o 
   4  -2  10      315.07      320.12     37.96 o 
   5  -2  10      531.46      558.61     42.12 o 
   6  -2  10     9594.59    10010.99    155.98 o 
   7  -2  10      608.32      582.17     33.89 o 
   8  -2  10     1616.25     1519.08     80.82 o 
   9  -2  10       10.49       -9.79     36.97 o 
  10  -2  10      274.39      210.63     61.74 o 
  11  -2  10     2754.82     2903.61    138.50 o 
  12  -2  10      839.79      754.21     80.51 o 
 -10  -1  10       65.53       75.58     28.15 o 
  -9  -1  10       51.91       76.99     33.64 o 
  -8  -1  10      108.06      132.29     25.17 o 
  -7  -1  10     3808.48     4085.63     94.51 o 
  -6  -1  10      493.55      483.23     33.55 o 
  -5  -1  10       69.97       53.04     14.94 o 
  -4  -1  10     9616.39    10270.88    104.48 o 
  -3  -1  10     3719.16     3512.46     53.49 o 
  -2  -1  10     3279.30     3030.18     52.06 o 
  -1  -1  10     3523.16     3278.66     74.52 o 
   0  -1  10     6220.92     6057.06    115.92 o 
   1  -1  10      820.01      614.23     58.13 o 
   2  -1  10       50.28       34.90     18.71 o 
   3  -1  10     3066.84     2673.29     88.06 o 
   4  -1  10     1275.95     1180.15     51.62 o 
   5  -1  10       24.45       26.47     17.69 o 
   6  -1  10      592.30      535.83     28.79 o 
   7  -1  10     8823.11     9189.95    136.03 o 
   8  -1  10      651.68      543.51     50.87 o 
   9  -1  10     1856.63     1704.69    101.21 o 
  10  -1  10     5263.30     5233.53    170.37 o 
  11  -1  10       60.44       74.60     38.60 o 
  12  -1  10      823.95      779.21     87.12 o 
 -10   0  10     1964.55     1804.40    133.37 o 
  -9   0  10       74.40       56.04     28.06 o 
  -8   0  10       42.41       63.14     18.23 o 
  -7   0  10      607.16      603.02     35.55 o 
  -6   0  10     2691.03     2809.73     58.39 o 
  -5   0  10     5605.02     6025.50    124.58 o 
  -4   0  10       66.01       76.47     15.25 o 
  -3   0  10      994.24     1057.93     31.44 o 
  -2   0  10    19152.66    19243.45    103.48 o 
   0   0  10     9805.08     9783.95    312.21 o 
   1   0  10     1603.78     1599.54     46.68 o 
   2   0  10       58.15       30.81     20.54 o 
   3   0  10     5350.14     5282.11    111.56 o 
   4   0  10     6639.90     6650.70    107.45 o 
   5   0  10     6058.58     6363.95    132.48 o 
   6   0  10     4850.36     4818.61    183.70 o 
   7   0  10    10407.67    10161.94    212.90 o 
   8   0  10     4662.92     4456.89    111.58 o 
   9   0  10     2364.92     2210.49    100.40 o 
  10   0  10      158.05      143.22     26.33 o 
  11   0  10      380.59      423.54     72.23 o 
  12   0  10     3639.65     3615.47    170.52 o 
 -10   1  10     1111.31     1216.58     70.75 o 
  -9   1  10      163.06      130.35     32.94 o 
  -8   1  10      288.32      220.75     43.65 o 
  -7   1  10      441.76      447.40     30.61 o 
  -6   1  10     6736.49     6603.60     84.16 o 
  -5   1  10     1693.96     1687.94     43.22 o 
  -4   1  10     1252.88     1328.74     38.02 o 
  -3   1  10     7095.23     7564.02     89.67 o 
  -2   1  10      585.13      618.73     20.26 o 
  -1   1  10      135.84      142.89     22.31 o 
   0   1  10      197.72      188.26     22.21 o 
   1   1  10     1969.26     2144.95     74.88 o 
   2   1  10        2.92       25.88      6.11 o 
   3   1  10     1034.45      774.31     25.19 o 
   4   1  10     4236.44     4373.03    139.34 o 
   5   1  10       94.48       84.64     16.79 o 
   6   1  10     3816.39     3905.05     51.97 o 
   7   1  10     2597.62     2658.98     52.09 o 
   8   1  10       10.56       18.87     12.07 o 
   9   1  10      726.52      654.03     37.12 o 
  10   1  10      448.09      413.87     57.19 o 
  11   1  10        1.84       11.88     15.87 o 
  12   1  10     1622.29     1719.66    162.27 o 
 -10   2  10       11.01       18.23     27.38 o 
  -9   2  10      345.06      379.62     49.28 o 
  -8   2  10     3037.94     3010.62     91.34 o 
  -7   2  10     1142.78     1101.03     43.36 o 
  -6   2  10     2798.33     2862.49     64.28 o 
  -5   2  10     5242.54     5453.97     83.84 o 
  -4   2  10       32.06       31.45     12.64 o 
  -3   2  10      229.26      274.04     33.56 o 
  -2   2  10     1226.78     1229.59     44.99 o 
  -1   2  10     2851.34     2991.64     59.04 o 
   0   2  10      618.67      537.56     28.95 o 
   1   2  10    10005.98    11176.67    119.88 o 
   2   2  10      121.85      125.61     11.37 o 
   3   2  10    10317.20    10106.01    102.11 o 
   4   2  10    17752.17    18189.95    209.34 o 
   5   2  10      955.66      927.66     39.84 o 
   6   2  10      191.11      200.48     21.51 o 
   7   2  10      368.93      323.76     20.55 o 
   8   2  10    12578.09    13177.99    110.09 o 
   9   2  10      512.56      526.61     73.35 o 
  10   2  10     3868.73     3909.62    161.93 o 
  11   2  10      487.84      399.11     66.35 o 
  12   2  10      356.46      302.06     80.08 o 
 -10   3  10      660.49      563.49     66.31 o 
  -9   3  10      860.30      935.47     70.96 o 
  -8   3  10        4.84       15.22     16.20 o 
  -7   3  10        9.96       19.81     28.01 o 
  -6   3  10      408.93      420.97     41.57 o 
  -5   3  10     1592.67     1588.02     57.35 o 
  -4   3  10        7.51       19.64     41.70 o 
  -3   3  10      131.38      151.15     26.22 o 
  -2   3  10    10855.66    11298.63    115.48 o 
  -1   3  10    15327.19    16146.26    205.14 o 
   0   3  10    22223.93    23510.00    295.24 o 
   1   3  10     4941.55     5372.41     76.04 o 
   2   3  10     4568.80     4303.75     49.07 o 
   3   3  10     1696.45     1626.08     41.01 o 
   4   3  10    11023.42    11064.38     96.35 o 
   5   3  10       12.04       23.66     14.36 o 
   6   3  10     1379.48     1345.64     28.48 o 
   7   3  10      999.09     1014.54     27.35 o 
   8   3  10       58.24       51.07     16.88 o 
   9   3  10     3576.28     3690.95    150.22 o 
  10   3  10       36.66       17.20     18.35 o 
  11   3  10      984.59      742.41     95.01 o 
  12   3  10     1719.84     1729.20    131.66 o 
 -10   4  10     1011.72      919.34     65.08 o 
  -9   4  10     5527.09     5819.35    217.22 o 
  -8   4  10      487.41      482.29     89.95 o 
  -7   4  10      539.80      533.36     51.52 o 
  -6   4  10     1257.72     1320.82     57.68 o 
  -5   4  10     2083.69     2191.96     73.90 o 
  -4   4  10       13.70       68.36     39.75 o 
  -3   4  10     9837.43     9945.75    270.32 o 
  -2   4  10     2302.30     2290.82     98.50 o 
  -1   4  10      461.74      441.85     30.05 o 
   0   4  10     4570.25     4477.89     93.71 o 
   1   4  10     9079.21     9334.63    107.73 o 
   2   4  10    13605.98    14427.51    177.40 o 
   3   4  10      704.60      798.30     28.83 o 
   4   4  10     2562.15     2584.13     65.80 o 
   5   4  10    14324.74    15194.14    185.13 o 
   6   4  10     5251.87     5460.68     85.84 o 
   7   4  10     8733.07     9150.43    279.41 o 
   8   4  10     1271.61     1354.88     50.84 o 
   9   4  10       44.00       69.66     36.93 o 
  10   4  10     1156.70     1221.09     93.08 o 
  11   4  10     1073.87     1031.04     94.76 o 
  12   4  10      938.23      928.25     98.11 o 
 -10   5  10       32.15       49.63     61.40 o 
  -9   5  10      116.38      109.00     48.71 o 
  -8   5  10      792.28      704.95    109.25 o 
  -7   5  10      255.75      347.96     72.23 o 
  -6   5  10      879.49      751.09     46.91 o 
  -5   5  10       72.02       57.13     16.47 o 
  -4   5  10     9415.69     9846.93    220.14 o 
  -3   5  10     4117.32     4022.96     76.31 o 
  -2   5  10     2867.71     2750.62     66.73 o 
  -1   5  10     4673.40     4674.28     88.72 o 
   0   5  10     3081.00     3193.01     74.06 o 
   1   5  10    14408.72    15352.33    340.67 o 
   2   5  10     1159.43     1089.18     32.66 o 
   3   5  10     1031.79     1006.83     39.97 o 
   4   5  10     2376.55     2377.26     59.48 o 
   5   5  10      681.97      717.34     36.76 o 
   6   5  10       33.59        8.48     27.93 o 
   7   5  10     1356.17     1327.40     51.15 o 
   8   5  10       67.89       68.97     25.46 o 
   9   5  10       27.36       37.78     43.72 o 
  10   5  10     3392.77     3377.65    151.40 o 
  11   5  10      444.59      485.09     84.44 o 
  12   5  10       81.35      134.98     61.88 o 
  -9   6  10       32.62       77.93     70.12 o 
  -8   6  10     1066.49      975.54    106.36 o 
  -7   6  10      389.73      424.22     72.25 o 
  -6   6  10     1325.87     1308.75     55.86 o 
  -5   6  10     3415.30     3471.53     87.88 o 
  -4   6  10     4534.92     4702.79    150.55 o 
  -3   6  10      731.52      717.72     82.52 o 
  -2   6  10       12.54       16.84     34.53 o 
  -1   6  10     1284.19     1239.61     45.36 o 
   0   6  10     2114.39     2027.96     51.84 o 
   1   6  10     8550.51     9027.40    123.53 o 
   2   6  10     1543.91     1664.55     56.21 o 
   3   6  10     2642.08     2712.35     41.27 o 
   4   6  10       65.30      145.51     56.98 o 
   5   6  10     4555.54     4612.98    192.97 o 
   6   6  10      455.33      438.27     43.03 o 
   7   6  10     1430.11     1282.54     60.03 o 
   8   6  10      933.97      918.58     50.76 o 
   9   6  10     1449.14     1432.03     58.31 o 
  10   6  10     8200.18     8658.73    375.89 o 
  11   6  10       42.05       49.01     54.92 o 
  12   6  10     2952.18     3123.89    162.79 o 
  -9   7  10       23.34       42.20     40.29 o 
  -8   7  10     1769.58     2036.05    127.21 o 
  -7   7  10     1049.56     1110.65    106.95 o 
  -6   7  10       71.30       80.46     29.71 o 
  -5   7  10       83.73       77.73     21.51 o 
  -4   7  10     1456.51     1450.01     59.42 o 
  -3   7  10     1576.42     1578.60     82.40 o 
  -2   7  10       36.34       66.72     30.82 o 
  -1   7  10     2153.28     2126.88     64.85 o 
   0   7  10     1174.64     1083.93     41.73 o 
   1   7  10     2956.32     3009.45     83.18 o 
   2   7  10     7509.57     7738.13    134.22 o 
   3   7  10      147.55      160.45     13.18 o 
   4   7  10      865.07      834.99     43.95 o 
   5   7  10       55.74       62.11     23.41 o 
   6   7  10    10923.23    11698.09    191.12 o 
   7   7  10      550.51      451.60     44.18 o 
   8   7  10      140.42      109.56     35.02 o 
   9   7  10     1155.12     1135.77     67.62 o 
  10   7  10      103.97      105.48     49.63 o 
  11   7  10      283.77      335.30     76.98 o 
  -8   8  10     1259.99      921.99     93.04 o 
  -7   8  10     1402.80     1379.52    124.03 o 
  -6   8  10       14.09       -0.88     65.98 o 
  -5   8  10      151.35      129.82     39.13 o 
  -4   8  10     1077.04      994.84     53.23 o 
  -3   8  10     5991.64     6203.94    106.27 o 
  -2   8  10      931.53      918.68     69.22 o 
  -1   8  10     5332.16     5311.95     94.36 o 
   0   8  10     4729.41     4975.80     97.70 o 
   1   8  10     1489.03     1535.86     51.56 o 
   2   8  10      622.86      605.88     31.08 o 
   3   8  10     3049.53     2957.27     85.28 o 
   4   8  10      301.38      324.61     40.35 o 
   5   8  10     2117.37     2070.98    100.48 o 
   6   8  10      814.59      875.01     56.43 o 
   7   8  10     6580.57     6833.02    167.59 o 
   8   8  10     2277.00     2232.38    114.87 o 
   9   8  10      715.72      667.48     53.10 o 
  10   8  10     1691.37     1757.84    125.74 o 
  11   8  10       85.58      122.63     53.52 o 
  -8   9  10       50.73       33.85     30.57 o 
  -7   9  10     2064.08     2232.44    155.95 o 
  -6   9  10      713.53      592.69     48.05 o 
  -5   9  10      286.03      303.48     38.03 o 
  -4   9  10      124.94       86.32     31.01 o 
  -3   9  10      322.68      283.71     35.49 o 
  -2   9  10     7270.03     7580.12    196.81 o 
  -1   9  10     5773.92     5865.98     97.07 o 
   0   9  10      227.17      186.96     59.79 o 
   1   9  10      404.26      408.74     31.55 o 
   2   9  10     1662.13     1562.13     87.22 o 
   3   9  10    13257.97    13466.32    222.18 o 
   4   9  10     1502.67     1556.26     85.18 o 
   5   9  10     3531.73     3315.80    121.21 o 
   6   9  10      696.57      639.34     50.22 o 
   7   9  10      113.55       70.86     35.22 o 
   8   9  10      416.64      419.07     54.34 o 
   9   9  10     1123.29     1127.78     65.34 o 
  10   9  10        3.91       -0.21     52.29 o 
  -7  10  10       22.23       62.38     18.73 o 
  -6  10  10     1715.93     1873.62    133.83 o 
  -5  10  10       65.06       48.24     20.40 o 
  -4  10  10      959.64      894.75     78.77 o 
  -3  10  10     1634.02     1640.26    153.94 o 
  -2  10  10       80.88      117.62     67.36 o 
  -1  10  10       64.29       54.51     26.26 o 
   0  10  10       45.01       81.06     38.25 o 
   1  10  10      363.12      407.34     35.45 o 
   2  10  10     2424.98     2547.29    125.06 o 
   3  10  10      168.96      273.32     39.91 o 
   4  10  10        3.20      -29.20     29.20 o 
   5  10  10     1540.35     1426.67     82.64 o 
   6  10  10      190.80      191.07     32.65 o 
   7  10  10     1363.74     1369.72     76.11 o 
   8  10  10       57.63       58.15     53.80 o 
   9  10  10        9.03       90.67     65.50 o 
  -6  11  10     1428.05     1567.72    114.16 o 
  -5  11  10      417.15      439.80     48.03 o 
  -4  11  10        5.87       24.89     18.76 o 
  -3  11  10       49.68       82.01     26.50 o 
  -2  11  10     1050.63      974.28     53.04 o 
  -1  11  10     3223.32     3195.16    211.33 o 
   0  11  10      113.31      110.26     28.23 o 
   1  11  10     1531.21     1743.78     98.69 o 
   2  11  10      259.93      283.98     55.28 o 
   3  11  10      611.98      518.91     65.96 o 
   4  11  10     1183.04     1178.90    118.74 o 
   5  11  10       71.03       85.08     70.64 o 
   6  11  10      559.53      502.99     59.60 o 
   7  11  10      106.99       82.16     22.90 o 
   8  11  10     5963.33     6250.75    145.01 o 
  -5  12  10       24.27       54.88     29.49 o 
  -4  12  10      741.61      768.69     60.55 o 
  -3  12  10       56.16       19.70     47.08 o 
  -2  12  10      109.41      168.65     30.36 o 
  -1  12  10     2694.96     2708.47    100.95 o 
   0  12  10      544.30      457.50     84.77 o 
   1  12  10     1055.10      927.95     86.90 o 
   2  12  10     1322.54     1172.08    122.56 o 
   3  12  10      455.82      538.92     99.85 o 
   4  12  10     1394.31     1406.53    106.56 o 
   5  12  10      102.01       93.78     46.30 o 
   6  12  10       19.59       70.25     38.85 o 
   7  12  10     1747.02     1791.16     84.92 o 
  -3  13  10     1878.03     1853.38     79.88 o 
  -2  13  10      177.12      121.19     38.33 o 
  -1  13  10        4.04       18.90     53.31 o 
   0  13  10     1323.09     1158.71     97.16 o 
   1  13  10     1165.19     1178.87    103.44 o 
   2  13  10       73.59       -6.28     46.31 o 
   3  13  10      144.61      196.31     63.45 o 
   4  13  10     1893.02     1876.93    125.58 o 
   5  13  10     5953.61     6110.96    145.06 o 
   0 -10  11     1017.03     1149.33    115.97 o 
   1 -10  11     1471.80     1379.28    118.11 o 
   2 -10  11       39.90       69.98     51.41 o 
   3 -10  11     2729.53     2660.62    152.32 o 
  -3  -9  11      985.36      832.58    102.88 o 
  -2  -9  11      197.60      104.34     82.84 o 
  -1  -9  11     1610.66     1889.27    149.72 o 
   0  -9  11     1508.75     1412.64    149.06 o 
   1  -9  11      298.74      332.59     63.94 o 
   2  -9  11      558.89      625.63     83.53 o 
   3  -9  11        9.91       10.70     25.13 o 
   4  -9  11     4124.86     4309.66    194.47 o 
   5  -9  11      550.79      509.36     68.55 o 
   6  -9  11      321.88      389.81     50.80 o 
  -5  -8  11      483.95      576.75    112.59 o 
  -4  -8  11      466.42      516.96     84.42 o 
  -3  -8  11      194.69      224.82     86.78 o 
  -2  -8  11      215.99      176.46     61.99 o 
  -1  -8  11      426.74      275.67     78.70 o 
   0  -8  11      348.57      300.91     69.14 o 
   1  -8  11     1807.36     1743.93    127.78 o 
   2  -8  11      101.28       56.78     32.01 o 
   3  -8  11     2660.50     2808.04    166.08 o 
   4  -8  11      281.78      312.74     72.55 o 
   5  -8  11      137.71      208.07     48.80 o 
   6  -8  11      853.89      856.75     62.73 o 
   7  -8  11       37.19       73.81     77.95 o 
   8  -8  11     1374.29     1829.55    152.58 o 
  -6  -7  11       43.30       65.96     26.90 o 
  -5  -7  11      340.96      352.00     41.46 o 
  -4  -7  11       16.48       58.42     22.77 o 
  -3  -7  11     4467.84     4634.25    238.88 o 
  -2  -7  11     3375.67     3599.34    159.04 o 
  -1  -7  11     1354.22     1285.41    108.16 o 
   0  -7  11     4136.09     3873.23    186.57 o 
   1  -7  11      380.72      313.99     59.18 o 
   2  -7  11     3951.52     3869.62    168.52 o 
   3  -7  11      850.42      903.79     77.16 o 
   4  -7  11     2498.20     2808.34    132.40 o 
   5  -7  11       90.18       43.41     40.15 o 
   6  -7  11      639.81      627.61     65.07 o 
   7  -7  11     1133.02     1222.00    562.58 o 
   8  -7  11       11.32      -50.22     67.37 o 
   9  -7  11     1997.64     2497.82    158.66 o 
  -7  -6  11      359.16      374.82     62.33 o 
  -6  -6  11     2005.97     2051.94     85.01 o 
  -5  -6  11      225.76      230.31     35.64 o 
  -4  -6  11       40.61       60.58     26.27 o 
  -3  -6  11      300.46      353.00     38.49 o 
  -2  -6  11     2046.19     2071.30    103.72 o 
  -1  -6  11       19.94       34.37     32.03 o 
   0  -6  11      742.14      660.88     68.86 o 
   1  -6  11     3813.33     3972.85    162.35 o 
   2  -6  11      878.14      826.17     93.73 o 
   3  -6  11      372.15      401.05     67.66 o 
   4  -6  11      280.66      234.42     48.53 o 
   5  -6  11     4856.48     5238.92    192.92 o 
   6  -6  11      506.99      524.60     60.60 o 
   7  -6  11     1104.94     1091.84    119.77 o 
   8  -6  11     1526.96     1909.37    172.89 o 
   9  -6  11       85.47       51.07     47.73 o 
  10  -6  11       35.83       91.12     45.41 o 
  -7  -5  11     1173.97     1187.50    123.16 o 
  -6  -5  11      268.95      333.72     62.62 o 
  -5  -5  11     1908.04     1809.04    107.81 o 
  -4  -5  11     7204.93     7401.84    178.46 o 
  -3  -5  11     4697.59     4898.44    131.38 o 
  -2  -5  11        4.10      -24.51     40.60 o 
  -1  -5  11     2695.08     2553.80    149.52 o 
   0  -5  11     5814.45     5451.15    150.90 o 
   1  -5  11    11133.91    11188.91    205.05 o 
   2  -5  11     1597.52     1510.38     82.71 o 
   3  -5  11      547.46      487.12     59.37 o 
   4  -5  11     1820.49     1783.74     86.03 o 
   5  -5  11     3869.67     3948.88    877.80 o 
   7  -5  11     1434.32     1486.01     88.95 o 
   8  -5  11       79.29      -22.38     47.72 o 
   9  -5  11       17.13       91.13     46.86 o 
  10  -5  11     4846.04     5383.91    231.13 o 
  -8  -4  11     2025.13     2188.08    110.80 o 
  -7  -4  11       83.10       60.34     27.65 o 
  -6  -4  11      382.66      410.67     52.07 o 
  -5  -4  11     3138.17     3377.43     98.36 o 
  -4  -4  11      211.03      235.38     57.14 o 
  -3  -4  11       15.23        8.33     12.89 o 
  -2  -4  11     3379.78     3093.22    107.31 o 
  -1  -4  11      176.16      143.03     35.88 o 
   0  -4  11     2629.46     2578.23     76.56 o 
   1  -4  11     1171.72     1062.31     65.77 o 
   2  -4  11     4089.34     4105.81    143.90 o 
   3  -4  11      730.35      723.43     62.83 o 
   4  -4  11     1513.27     1458.59     73.74 o 
   5  -4  11     4045.87     3981.84    130.31 o 
   6  -4  11     2284.78     2206.16     83.86 o 
   7  -4  11      489.50      460.47     40.66 o 
   8  -4  11      734.58      729.68     77.12 o 
   9  -4  11     1160.59     1274.44    112.60 o 
  10  -4  11     2092.69     2086.94    163.54 o 
  11  -4  11        0.29       -6.90     44.70 o 
  -9  -3  11        0.54      133.17     65.50 o 
  -8  -3  11        5.39        2.37     23.17 o 
  -7  -3  11     5881.28     6110.97    196.43 o 
  -6  -3  11      805.77      772.37     44.63 o 
  -5  -3  11        8.90        7.81     18.60 o 
  -4  -3  11      833.47      791.86     40.30 o 
  -3  -3  11     2387.68     2361.53     64.48 o 
  -2  -3  11      553.34      494.52     30.79 o 
  -1  -3  11     7304.45     7020.84    216.59 o 
   0  -3  11     5552.39     5434.68    121.60 o 
   1  -3  11     1608.33     1571.90     70.85 o 
   2  -3  11     7734.83     7773.14    165.42 o 
   3  -3  11     1567.59     1590.41     84.48 o 
   4  -3  11     1773.82     1692.98     79.92 o 
   5  -3  11      108.12      116.67     26.23 o 
   6  -3  11     9344.16     9945.96    154.36 o 
   7  -3  11     2792.41     2912.12     87.26 o 
   8  -3  11        8.34       79.49     34.86 o 
   9  -3  11       57.07       58.45     38.58 o 
  10  -3  11       23.58       -5.65     46.85 o 
  11  -3  11      125.79       59.03     37.47 o 
  -9  -2  11       13.00       88.63     48.97 o 
  -8  -2  11     1420.10     1299.52     63.18 o 
  -7  -2  11       27.18       29.69     16.79 o 
  -6  -2  11      421.15      367.06     36.07 o 
  -5  -2  11     2376.65     2392.91     66.63 o 
  -4  -2  11     2530.81     2547.58     72.35 o 
  -3  -2  11      567.08      542.33     29.85 o 
  -2  -2  11     2445.31     2635.32     77.03 o 
  -1  -2  11      476.92      432.00     40.65 o 
   0  -2  11     5367.25     5226.04    101.57 o 
   1  -2  11     2575.90     2326.07     59.93 o 
   2  -2  11      277.71      245.27     35.72 o 
   3  -2  11      510.97      471.66     46.46 o 
   4  -2  11       36.15       26.20     11.48 o 
   5  -2  11      172.12      181.35     31.63 o 
   6  -2  11      117.21       69.94     39.50 o 
   7  -2  11     6316.88     6844.47    110.10 o 
   8  -2  11       40.06       79.10     35.62 o 
   9  -2  11       43.33       40.88     31.75 o 
  10  -2  11     3549.04     3280.82    168.02 o 
  11  -2  11      807.48      698.79     90.17 o 
  -8  -1  11      273.00      286.55     33.08 o 
  -7  -1  11     1504.00     1467.61     56.03 o 
  -6  -1  11       14.94       27.59     16.92 o 
  -5  -1  11     2874.62     2889.68     72.98 o 
  -4  -1  11      247.50      276.95     23.36 o 
  -3  -1  11      137.47      129.44     20.65 o 
  -2  -1  11    11408.05    11544.70    173.23 o 
  -1  -1  11    12552.01    12153.15    165.60 o 
   0  -1  11      152.38      125.91     25.42 o 
   1  -1  11     9269.03     8656.59    101.03 o 
   2  -1  11     7141.78     6641.72    102.63 o 
   3  -1  11    41466.20    40937.81   3088.47 o 
   4  -1  11     4454.38     4378.93    110.09 o 
   5  -1  11     1310.55     1164.00     54.35 o 
   6  -1  11     1999.59     2095.78     79.74 o 
   7  -1  11      836.86      868.87     37.74 o 
   8  -1  11      339.58      311.42     46.25 o 
   9  -1  11     5071.87     4979.42    183.01 o 
  10  -1  11       53.80       43.59     28.67 o 
  11  -1  11      701.85      600.90     74.71 o 
  12  -1  11     3413.23     3977.90    165.99 o 
  -9   0  11        3.40       42.95     36.68 o 
  -8   0  11      743.78      727.64     52.84 o 
  -7   0  11      849.62      905.23     56.41 o 
  -6   0  11     5601.53     5923.61    115.43 o 
  -5   0  11      715.61      675.26     49.38 o 
  -4   0  11      240.69      303.47     25.95 o 
  -3   0  11    16265.48    16919.09    147.41 o 
  -2   0  11     3103.64     3276.49     64.42 o 
  -1   0  11     6284.09     6183.88    122.62 o 
   0   0  11     2535.94     2459.83    100.17 o 
   1   0  11       12.57        9.01     13.57 o 
   2   0  11      107.80      134.98     22.62 o 
   3   0  11      588.74      697.96     50.61 o 
   4   0  11     4074.89     4196.76    106.68 o 
   5   0  11       33.19       21.89     15.32 o 
   6   0  11     3921.10     3973.50    113.94 o 
   7   0  11     1860.94     1777.08     69.37 o 
   8   0  11     1988.16     1947.23     93.08 o 
   9   0  11       90.40       67.95     31.16 o 
  10   0  11     1525.37     1499.29     58.68 o 
  11   0  11     2057.87     2187.53    138.82 o 
 -10   1  11     4409.28     4630.35    192.05 o 
  -9   1  11      545.27      552.70     73.24 o 
  -8   1  11     1031.07      985.55     62.22 o 
  -7   1  11     1120.13     1056.05     47.43 o 
  -6   1  11      157.87      151.55     76.03 o 
  -5   1  11     2084.85     2008.22     52.87 o 
  -4   1  11     2869.35     2832.44     55.44 o 
  -3   1  11        2.07        2.65      9.56 o 
  -2   1  11       98.17      106.34     11.26 o 
  -1   1  11    11793.52    12241.11    176.98 o 
   0   1  11     1476.89     1273.60     41.83 o 
   1   1  11     8116.60     7549.95    166.09 o 
   2   1  11       16.37       31.96     13.25 o 
   3   1  11     2095.68     1967.34    136.60 o 
   4   1  11      236.49      289.70     33.70 o 
   5   1  11    10266.50    10863.17    260.81 o 
   6   1  11     8885.60     8826.82    149.37 o 
   7   1  11     1659.30     1569.59     59.57 o 
   8   1  11     4166.66     4208.41     66.15 o 
   9   1  11      778.11      850.41     41.84 o 
  10   1  11      619.34      591.83     65.27 o 
  11   1  11       34.58       82.87     36.21 o 
  12   1  11      130.86       49.94     39.05 o 
 -10   2  11        9.38      -12.87     63.19 o 
  -9   2  11     3849.73     4031.77    184.25 o 
  -8   2  11      372.23      285.09     47.00 o 
  -7   2  11      173.69      177.76     23.40 o 
  -6   2  11     1119.46     1056.68     40.30 o 
  -5   2  11     4511.26     4451.07     90.89 o 
  -4   2  11     3869.61     4007.22     71.85 o 
  -3   2  11     1311.93     1246.82     31.81 o 
  -2   2  11      416.96      423.90     17.91 o 
  -1   2  11     3222.31     3306.17     51.91 o 
   0   2  11     2496.32     2412.13     63.21 o 
   1   2  11     5036.24     5447.46    173.90 o 
   2   2  11     8399.77     8067.55    276.90 o 
   3   2  11     2321.31     2360.00     43.58 o 
   4   2  11     8931.30     9521.74    152.13 o 
   5   2  11     1298.08     1228.19     37.51 o 
   6   2  11      608.82      570.03     27.81 o 
   7   2  11      473.66      511.74     22.63 o 
   8   2  11        7.61       16.81      8.88 o 
   9   2  11       25.12       58.34     35.76 o 
  10   2  11       17.55       17.58     21.53 o 
  11   2  11       33.17       30.36     38.27 o 
  12   2  11     1389.01     1104.88     90.70 o 
 -10   3  11      399.41      536.77    103.29 o 
  -9   3  11      722.45      790.05     70.91 o 
  -8   3  11        7.09       18.01     68.17 o 
  -7   3  11       70.72       80.41     17.62 o 
  -6   3  11       62.88       60.25     24.94 o 
  -5   3  11    12061.59    12512.86    332.90 o 
  -4   3  11      278.60      239.39     30.81 o 
  -3   3  11      551.74      551.47     38.18 o 
  -2   3  11      742.75      761.61     48.26 o 
  -1   3  11      186.16      207.97     28.65 o 
   0   3  11     6645.57     7432.79    131.35 o 
   1   3  11     7000.67     7145.98    128.42 o 
   2   3  11      916.36     1013.21     25.65 o 
   3   3  11     1335.47     1441.12     31.00 o 
   4   3  11     5097.61     5108.19     82.19 o 
   5   3  11    24495.59    25260.86   1350.05 o 
   6   3  11      342.51      384.33     23.94 o 
   7   3  11     1286.77     1327.27     30.49 o 
   8   3  11     2798.73     2934.90     78.27 o 
   9   3  11     2919.83     3023.19    131.59 o 
  10   3  11       71.71       51.75     31.75 o 
  11   3  11     3860.37     3646.07    177.02 o 
  12   3  11      403.02      409.43     64.61 o 
  -9   4  11     1394.17     1452.66     74.60 o 
  -8   4  11      213.50      166.76     60.53 o 
  -7   4  11      439.14      382.32     44.92 o 
  -6   4  11       64.54       36.81     34.73 o 
  -5   4  11     1663.92     1629.94     85.54 o 
  -4   4  11     7449.38     7709.23    202.35 o 
  -3   4  11      974.16      945.11     43.72 o 
  -2   4  11     1134.68     1122.41     44.30 o 
  -1   4  11    17355.68    18309.64    217.52 o 
   0   4  11      237.05      199.53     26.60 o 
   1   4  11    24943.44    26177.48    162.14 o 
   2   4  11     1222.64     1167.45     27.84 o 
   3   4  11      199.30      213.81     15.37 o 
   4   4  11     3944.01     3935.36     74.74 o 
   5   4  11     3273.63     3370.31     32.75 o 
   6   4  11     6483.90     6934.92    100.41 o 
   7   4  11      143.64      158.94     21.62 o 
   8   4  11      840.68      838.13     43.04 o 
   9   4  11      730.16      719.82     76.74 o 
  10   4  11     4353.26     4464.65    185.04 o 
  11   4  11      852.31      944.51     89.04 o 
  12   4  11       14.30        0.09     45.02 o 
  -9   5  11      238.64      200.48     88.51 o 
  -8   5  11     4958.92     5608.66    259.20 o 
  -7   5  11      153.82      196.15     43.36 o 
  -6   5  11      775.71      710.98     72.56 o 
  -5   5  11     3265.97     3222.50     78.77 o 
  -4   5  11       25.09       78.35     24.36 o 
  -3   5  11        1.59       26.27     17.22 o 
  -2   5  11     7039.02     7557.97    188.98 o 
  -1   5  11     1611.44     1675.26     89.00 o 
   0   5  11     3042.21     3080.07     97.39 o 
   1   5  11     4850.96     4727.22    117.57 o 
   2   5  11     4906.85     4829.52     85.93 o 
   3   5  11     5959.87     6209.11    134.97 o 
   4   5  11      142.35      127.58     19.23 o 
   5   5  11     2305.04     2283.53     65.24 o 
   6   5  11     1079.30     1093.59     51.24 o 
   7   5  11     2003.82     2110.68     69.91 o 
   8   5  11     1664.11     1584.65     59.53 o 
   9   5  11     3773.15     3997.53    109.97 o 
  10   5  11     3313.29     3561.03    186.94 o 
  11   5  11      296.64      329.05     79.29 o 
  12   5  11       14.40       62.90     49.87 o 
  -9   6  11       48.55       39.26     32.79 o 
  -8   6  11       61.24      -53.64     53.64 o 
  -7   6  11     2069.04     2057.13    140.35 o 
  -6   6  11     1441.63     1422.18     58.50 o 
  -5   6  11     1171.40     1101.01     96.12 o 
  -4   6  11        7.72       42.99     21.86 o 
  -3   6  11     9409.25     9887.46    310.10 o 
  -2   6  11     2022.63     1917.41     64.46 o 
  -1   6  11     3824.59     3881.78     73.45 o 
   0   6  11       36.39       38.37     17.35 o 
   1   6  11      599.67      598.78     32.49 o 
   2   6  11      487.44      538.91     24.55 o 
   3   6  11     3382.74     3500.10     67.33 o 
   4   6  11    10702.52    10599.16    132.12 o 
   5   6  11        2.38       50.70     21.20 o 
   6   6  11    11221.31    10976.25    191.42 o 
   7   6  11     4514.42     4419.24    109.21 o 
   8   6  11      202.50      214.62     30.37 o 
   9   6  11     1184.65     1123.10     97.62 o 
  10   6  11       13.17       40.77     23.20 o 
  11   6  11      438.99      385.18     75.57 o 
  -9   7  11      140.33       53.23     77.84 o 
  -8   7  11      746.85      794.09     87.57 o 
  -7   7  11       93.44       30.42     26.29 o 
  -6   7  11        6.59       43.85     23.33 o 
  -5   7  11      475.31      504.10     61.62 o 
  -4   7  11       25.68       35.18     25.31 o 
  -3   7  11     5371.38     5664.34    100.35 o 
  -2   7  11     1226.22     1210.69     52.44 o 
  -1   7  11      479.42      437.40     32.91 o 
   0   7  11      380.09      355.13     28.97 o 
   1   7  11       89.57      100.21     26.84 o 
   2   7  11      940.35      971.95     45.58 o 
   3   7  11       28.25       27.53     12.12 o 
   4   7  11       43.99       24.99     32.98 o 
   5   7  11      674.26      620.52     40.06 o 
   6   7  11     6340.01     6401.93    128.30 o 
   7   7  11     6677.25     6586.59    174.61 o 
   8   7  11       51.37       36.04     16.83 o 
   9   7  11      318.83      358.94     42.17 o 
  10   7  11      534.70      598.84     82.87 o 
  11   7  11     3000.52     3392.67    171.87 o 
  -8   8  11      140.05       54.34     50.10 o 
  -7   8  11     2343.86     2302.71    133.11 o 
  -6   8  11      366.08      393.65     47.28 o 
  -5   8  11       12.77       41.68     20.95 o 
  -4   8  11      273.97      284.01     43.82 o 
  -3   8  11     1182.05     1184.99    110.08 o 
  -2   8  11      482.71      446.17     40.32 o 
  -1   8  11     2539.47     2561.18     84.41 o 
   0   8  11      880.00      944.59     47.14 o 
   1   8  11     4094.43     4191.22    103.76 o 
   2   8  11     1776.34     1757.49     46.56 o 
   3   8  11    21197.46    21240.62    221.65 o 
   4   8  11       14.66       -1.56     24.54 o 
   5   8  11     1233.86     1203.98     54.95 o 
   6   8  11      416.84      508.02     56.40 o 
   7   8  11     5489.54     5510.94    142.25 o 
   8   8  11        0.12        8.64     31.52 o 
   9   8  11     2197.25     2115.01     95.60 o 
  10   8  11       28.98       42.41     34.55 o 
  -7   9  11      144.20      224.44     52.38 o 
  -6   9  11     1401.82     1507.51     80.05 o 
  -5   9  11      267.34      265.49     45.32 o 
  -4   9  11       43.24       34.15     14.67 o 
  -3   9  11     4812.52     5063.60    132.79 o 
  -2   9  11      201.89      250.62     36.64 o 
  -1   9  11     1305.85     1224.31     55.07 o 
   0   9  11     5538.56     5457.10    184.65 o 
   1   9  11     2338.71     2353.52     66.72 o 
   2   9  11     5757.18     5631.09    150.01 o 
   3   9  11      117.99      136.74     27.99 o 
   4   9  11     1552.48     1574.71     68.24 o 
   5   9  11      176.18      192.37     36.38 o 
   6   9  11      463.72      441.75     50.73 o 
   7   9  11      461.81      454.29     54.56 o 
   8   9  11     2506.36     2387.54     98.88 o 
   9   9  11       28.69        9.99     34.14 o 
  10   9  11      235.80      300.92     54.33 o 
  -7  10  11      207.73      134.63     60.24 o 
  -6  10  11       12.02       79.23     52.53 o 
  -5  10  11        5.87       61.00     25.72 o 
  -4  10  11     3464.77     3508.83    132.37 o 
  -3  10  11       39.00       52.55     19.33 o 
  -2  10  11       85.04       66.45     25.10 o 
  -1  10  11     9070.02     9412.62    206.70 o 
   0  10  11     3510.08     3407.59     99.72 o 
   1  10  11     1433.17     1413.16    118.51 o 
   2  10  11       55.44      100.29     44.97 o 
   3  10  11      165.43      159.40     56.89 o 
   4  10  11     2785.43     2632.63    115.43 o 
   5  10  11     2047.32     1999.77     77.76 o 
   6  10  11     2144.33     2294.81    116.70 o 
   7  10  11      459.39      419.22     56.27 o 
   8  10  11     2548.52     2627.92    184.62 o 
   9  10  11     1353.15     1304.38    138.21 o 
  -6  11  11      333.26      300.76     52.51 o 
  -5  11  11     1224.90     1148.61    128.15 o 
  -4  11  11      339.56      364.82     49.21 o 
  -3  11  11       61.04       25.86     18.19 o 
  -2  11  11      549.27      513.95     69.09 o 
  -1  11  11      512.68      497.64     61.57 o 
   0  11  11       13.15       51.81     27.39 o 
   1  11  11       48.17      129.51     41.98 o 
   2  11  11      782.23      717.87     89.80 o 
   3  11  11       49.32       36.89     49.87 o 
   4  11  11     1621.19     1522.93     81.85 o 
   5  11  11       47.22       78.13     32.67 o 
   6  11  11        0.16       44.44     25.39 o 
   7  11  11     1012.20     1025.25     83.99 o 
   8  11  11      239.07      151.03     59.07 o 
  -4  12  11     1083.19      893.90     64.97 o 
  -3  12  11       54.82      -14.46     33.63 o 
  -2  12  11        6.77       25.17     19.78 o 
  -1  12  11      225.02      117.43     60.08 o 
   0  12  11     1063.45     1013.10    121.34 o 
   1  12  11     1707.58     1612.34    106.59 o 
   2  12  11     1020.97     1176.29    122.01 o 
   3  12  11      245.34      274.89     70.78 o 
   4  12  11     1166.85     1038.77     93.15 o 
   5  12  11     6156.23     6852.24    389.66 o 
   6  12  11       19.87      -25.07     36.54 o 
   7  12  11       92.41       69.04     46.81 o 
  -3  13  11        3.64       68.86     27.01 o 
  -2  13  11        4.30      -21.07     52.35 o 
  -1  13  11     1618.90     1552.50    106.19 o 
   0  13  11      436.26      414.28     66.94 o 
   1  13  11      762.10      690.12     96.76 o 
   2  13  11      607.21      603.34     82.11 o 
   3  13  11      792.51      774.15    114.15 o 
   4  13  11     1124.31     1213.58    105.05 o 
   5  13  11      550.56      707.78     93.26 o 
  -2  -9  12      736.35      599.03    125.80 o 
  -1  -9  12      139.54      -18.51     58.72 o 
   0  -9  12     1396.47     1428.75    157.87 o 
   1  -9  12      880.61      817.31    100.35 o 
   2  -9  12      304.38      295.30     60.31 o 
   3  -9  12     1348.14     1239.20    114.12 o 
   4  -9  12      855.67      790.18     92.41 o 
   5  -9  12      908.46     1050.65     91.45 o 
  -4  -8  12     1318.78     1446.48    122.90 o 
  -3  -8  12     1905.96     1719.46    144.69 o 
  -2  -8  12        2.50       43.44     52.28 o 
  -1  -8  12      225.64      255.72     49.68 o 
   0  -8  12      114.31      244.72     82.01 o 
   1  -8  12     3579.68     3694.82    192.45 o 
   2  -8  12     3132.44     3123.13    186.70 o 
   3  -8  12      577.90      589.60     72.78 o 
   4  -8  12       43.20       70.33     46.22 o 
   5  -8  12     2512.90     2706.12    138.24 o 
   6  -8  12       44.61       88.51     62.22 o 
   7  -8  12        3.07       33.86     36.77 o 
  -5  -7  12       29.79       20.23     44.26 o 
  -4  -7  12        3.99       62.37     32.62 o 
  -3  -7  12      305.37      170.94     52.51 o 
  -2  -7  12       13.09      -22.17     56.75 o 
  -1  -7  12     2454.10     2405.20    160.21 o 
   0  -7  12       56.20       42.89     24.15 o 
   1  -7  12       72.58       86.84     36.36 o 
   2  -7  12      520.94      522.65     99.57 o 
   3  -7  12      980.11      868.43     78.87 o 
   4  -7  12      199.79      265.15     50.84 o 
   5  -7  12     1531.57     1432.05     99.83 o 
   6  -7  12       48.30       39.81     34.31 o 
   7  -7  12      635.85      705.63    110.93 o 
   8  -7  12      947.70     1021.98    138.35 o 
  -6  -6  12      463.26      489.13     57.41 o 
  -5  -6  12      459.16      462.42     60.98 o 
  -4  -6  12      357.16      468.18     55.29 o 
  -3  -6  12      425.62      501.85     85.89 o 
  -2  -6  12     2834.69     2907.21    140.58 o 
  -1  -6  12    10016.12    10356.13    332.20 o 
   0  -6  12       16.30       81.99     42.17 o 
   1  -6  12     6288.93     6112.93    219.64 o 
   2  -6  12      431.59      442.19     75.45 o 
   3  -6  12      347.49      373.69     61.67 o 
   4  -6  12      132.09       79.88     43.45 o 
   5  -6  12     1186.41     1143.40    112.77 o 
   6  -6  12      196.75      257.98     47.08 o 
   7  -6  12     1493.43     1610.89    155.15 o 
   8  -6  12     3175.08     3464.12    174.61 o 
   9  -6  12      879.53      828.85     97.49 o 
  -7  -5  12       14.73       57.05     54.55 o 
  -6  -5  12       50.18       94.12     23.24 o 
  -5  -5  12     6713.67     6979.53    367.06 o 
  -4  -5  12        3.49       21.08     16.51 o 
  -3  -5  12       57.93       95.59     35.35 o 
  -2  -5  12     2640.06     2460.24     79.98 o 
  -1  -5  12     1304.55     1108.75     65.45 o 
   0  -5  12      545.86      529.65     74.68 o 
   1  -5  12      276.61      266.43     46.60 o 
   2  -5  12     2660.38     2676.34    110.45 o 
   3  -5  12      412.19      293.49     74.72 o 
   4  -5  12     6917.20     7433.98    236.64 o 
   5  -5  12     5713.69     6172.22    209.80 o 
   6  -5  12     2513.05     2732.14    127.40 o 
   7  -5  12      110.08       90.78     42.03 o 
   8  -5  12      948.04     1036.78    119.09 o 
   9  -5  12     2720.03     2802.31    150.53 o 
  10  -5  12       77.89       74.11     51.99 o 
  -8  -4  12      450.52      411.64     59.13 o 
  -7  -4  12     1685.32     1909.75     93.13 o 
  -6  -4  12     1492.39     1599.12     82.80 o 
  -5  -4  12      216.61      245.31     32.80 o 
  -4  -4  12     2976.36     3021.50     85.43 o 
  -3  -4  12     4933.99     5066.53    106.74 o 
  -2  -4  12     5078.55     5118.25    122.32 o 
  -1  -4  12     7498.39     7040.92    244.20 o 
   0  -4  12      524.06      536.55     41.70 o 
   1  -4  12       66.83       93.47     39.97 o 
   2  -4  12     4214.29     4103.91    157.41 o 
   3  -4  12     9075.01     9178.41    193.95 o 
   4  -4  12    12888.91    13305.89    205.33 o 
   5  -4  12       45.07       66.46     25.58 o 
   6  -4  12      145.50      152.21     42.51 o 
   7  -4  12     1656.45     1855.98    123.31 o 
   8  -4  12      717.50      733.75     83.23 o 
   9  -4  12        2.63      -45.80     45.92 o 
  10  -4  12      303.79      238.83    104.73 o 
  11  -4  12      815.59      683.28     81.53 o 
  -8  -3  12     2091.41     2164.79     91.21 o 
  -7  -3  12     1991.50     1917.41     83.86 o 
  -6  -3  12      493.18      482.66     63.11 o 
  -5  -3  12      787.93      858.89     47.48 o 
  -4  -3  12        3.92       30.93     12.65 o 
  -3  -3  12      369.80      361.42     30.42 o 
  -2  -3  12      645.56      663.42     33.46 o 
  -1  -3  12       43.15       49.96     20.72 o 
   0  -3  12     3114.22     2982.71     77.92 o 
   1  -3  12       46.95       54.64     22.18 o 
   2  -3  12      857.90      763.45     67.07 o 
   3  -3  12     1387.30     1208.35     72.45 o 
   4  -3  12     1754.43     1681.99     92.19 o 
   5  -3  12        8.40       37.60     19.99 o 
   6  -3  12     1484.63     1351.65     69.49 o 
   7  -3  12       13.89        9.82     23.54 o 
   8  -3  12       28.97      -31.47     36.65 o 
   9  -3  12     1354.62     1041.81    110.00 o 
  10  -3  12     1359.22     1333.82     99.96 o 
  11  -3  12      615.54      554.23     76.80 o 
  -8  -2  12      959.36      953.71     68.29 o 
  -7  -2  12      982.43      975.94    113.33 o 
  -6  -2  12     1125.85     1241.92     67.07 o 
  -5  -2  12      355.33      294.31     35.97 o 
  -4  -2  12      222.21      232.39     33.32 o 
  -3  -2  12       13.64       52.88     16.08 o 
  -2  -2  12       66.00       68.19     16.15 o 
  -1  -2  12      251.74      269.06     42.91 o 
   0  -2  12     8034.92     7536.33    115.38 o 
   1  -2  12     2125.02     1873.14     55.98 o 
   2  -2  12      260.33      286.08     87.13 o 
   3  -2  12    11928.54    11781.38    194.07 o 
   4  -2  12      692.09      714.14     60.93 o 
   5  -2  12     1223.49     1119.69     56.15 o 
   6  -2  12     1112.08     1021.76     57.52 o 
   7  -2  12     9165.96     9514.09    272.34 o 
   8  -2  12       45.37      108.81     29.27 o 
   9  -2  12     2764.29     2816.86    142.57 o 
  10  -2  12      229.21      177.83     50.67 o 
  11  -2  12       54.45       49.74     33.34 o 
  -9  -1  12        8.23       44.64     41.69 o 
  -8  -1  12      946.24      831.34     57.41 o 
  -7  -1  12      350.58      422.09     77.00 o 
  -6  -1  12       83.04       86.46     16.24 o 
  -5  -1  12      108.34      106.10     33.19 o 
  -4  -1  12     2619.60     2686.34     62.17 o 
  -3  -1  12    16457.43    17560.21    194.08 o 
  -2  -1  12      112.67      120.44     17.94 o 
  -1  -1  12     4598.66     4452.16     85.19 o 
   0  -1  12      785.64      727.26     38.78 o 
   1  -1  12     3822.04     3265.35    102.87 o 
   2  -1  12     1820.74     1805.14    114.61 o 
   3  -1  12     2976.67     2733.49     82.68 o 
   4  -1  12     1995.22     1942.52     72.32 o 
   5  -1  12      208.68      224.79     33.08 o 
   6  -1  12     2794.66     2795.61     89.68 o 
   7  -1  12     2288.15     2276.86     63.33 o 
   8  -1  12     2801.96     2726.23    114.95 o 
   9  -1  12      770.92      560.12     69.84 o 
  12  -1  12       10.36      -38.62     58.78 o 
  -9   0  12      322.22      172.72     71.13 o 
  -8   0  12      163.95      161.18     52.08 o 
  -7   0  12     1494.72     1423.77    106.73 o 
  -6   0  12      992.61     1010.45     42.45 o 
  -5   0  12      801.09      791.42     36.21 o 
  -4   0  12     3483.48     3724.31     83.16 o 
  -3   0  12      662.60      625.22     45.41 o 
  -2   0  12     1963.16     1930.03     75.27 o 
  -1   0  12     8723.76     8874.98    248.93 o 
   0   0  12    14098.67    14056.60    308.59 o 
   1   0  12     1580.41     1510.85     46.88 o 
   3   0  12     1654.60     1591.10     65.49 o 
   4   0  12    10351.67    10946.18    190.27 o 
   5   0  12     6689.79     6919.92    134.37 o 
   6   0  12     3933.42     4153.29    110.90 o 
   7   0  12     1352.69     1456.85    101.45 o 
   8   0  12     1157.12     1108.85     40.79 o 
   9   0  12     2176.60     2118.14     84.33 o 
  10   0  12     3053.52     3206.22    137.80 o 
  11   0  12       16.29      -42.51     42.51 o 
  12   0  12       31.91       75.71     46.38 o 
  -9   1  12      722.05      650.01     88.94 o 
  -8   1  12       88.05      179.74     61.26 o 
  -7   1  12     1990.87     2070.84     86.70 o 
  -6   1  12     6749.95     6997.30    133.50 o 
  -5   1  12     5930.27     6208.78    109.07 o 
  -4   1  12     3513.92     3498.69     76.20 o 
  -3   1  12      900.39      851.98     55.40 o 
  -2   1  12     4399.55     4400.60     50.80 o 
  -1   1  12      270.10      308.57     45.31 o 
   0   1  12     3791.15     3694.19     76.57 o 
   1   1  12     2782.97     2479.78     68.49 o 
   2   1  12     6196.40     6340.62    140.78 o 
   3   1  12     1565.23     1525.43     35.08 o 
   4   1  12        0.12       31.44     12.87 o 
   6   1  12      563.10      549.10     31.03 o 
   7   1  12      101.00      119.08     16.00 o 
   8   1  12     3182.53     3102.17     60.01 o 
   9   1  12     2732.37     2458.98     96.13 o 
  10   1  12      982.98      902.74     75.99 o 
  11   1  12     1107.72     1229.42     94.05 o 
  12   1  12      391.17      412.48     78.33 o 
  -9   2  12      570.86      685.67    111.78 o 
  -8   2  12      562.29      488.77     74.69 o 
  -7   2  12     2302.07     2288.93     62.92 o 
  -6   2  12      141.32      110.13     17.40 o 
  -5   2  12     1189.66     1282.55     50.23 o 
  -4   2  12      925.97      902.48     31.66 o 
  -3   2  12      818.93      780.90     29.18 o 
  -2   2  12        4.46       24.83      9.78 o 
  -1   2  12     1020.04     1031.30     41.64 o 
   0   2  12      372.65      394.54     32.78 o 
   1   2  12      125.52      146.27     24.11 o 
   2   2  12     6290.84     6220.35    146.19 o 
   3   2  12     1862.70     1905.98     35.61 o 
   4   2  12     6173.86     6421.29     93.48 o 
   5   2  12    10179.62    10449.35    122.73 o 
   6   2  12      923.04      922.77     27.89 o 
   7   2  12     5364.16     5251.62     79.03 o 
   8   2  12      521.18      463.01     24.94 o 
   9   2  12     3410.65     3297.17    136.21 o 
  10   2  12     1629.32     1536.97     90.15 o 
  11   2  12     2098.79     1900.11    119.27 o 
  12   2  12       96.83      -23.66     47.09 o 
  -9   3  12      309.03      290.49     87.62 o 
  -8   3  12     1315.10     1333.96    110.18 o 
  -7   3  12      528.85      535.85     49.24 o 
  -6   3  12        6.08       25.08     14.66 o 
  -5   3  12      357.56      339.43     25.63 o 
  -4   3  12      484.59      478.39     42.09 o 
  -3   3  12       75.91      105.69     17.29 o 
  -2   3  12     3615.31     3536.95     71.67 o 
  -1   3  12    20168.86    20802.92    313.68 o 
   0   3  12      524.97      536.79     33.98 o 
   1   3  12     4403.77     3816.27     90.55 o 
   2   3  12     1513.07     1617.03     34.07 o 
   3   3  12    10959.28    11145.10    111.36 o 
   4   3  12     6719.54     7059.28    101.62 o 
   5   3  12     3463.00     3495.66     69.13 o 
   6   3  12      268.46      245.85     18.41 o 
   7   3  12     9360.92    10109.03    124.22 o 
   8   3  12      675.45      679.04     43.92 o 
   9   3  12     2321.02     2226.33     93.37 o 
  10   3  12     1878.02     1792.27     97.44 o 
  11   3  12      641.89      676.01     83.61 o 
  12   3  12      169.39      139.91     70.63 o 
  -9   4  12      150.18      132.68     38.96 o 
  -8   4  12      496.93      656.95     60.41 o 
  -7   4  12        6.32       41.21     29.76 o 
  -6   4  12      126.83      115.06     48.55 o 
  -5   4  12     4244.19     4517.67    105.99 o 
  -4   4  12     1572.84     1498.69    115.67 o 
  -3   4  12      713.74      684.51     40.35 o 
  -2   4  12     2995.46     2990.92     68.91 o 
  -1   4  12        3.68       26.90     26.48 o 
   0   4  12     2038.07     2020.30     57.55 o 
   1   4  12      312.60      264.79     20.94 o 
   2   4  12     5774.94     5709.25    113.71 o 
   3   4  12      493.63      458.07     19.98 o 
   4   4  12      901.53      877.15     36.35 o 
   5   4  12       32.00       69.21     23.78 o 
   6   4  12     8277.86     8710.44    165.53 o 
   7   4  12     6427.87     6663.21     95.74 o 
   8   4  12     2293.87     2292.70     98.04 o 
   9   4  12     6766.27     6939.10    234.76 o 
  10   4  12       39.96       46.28     23.11 o 
  11   4  12       90.28       72.83     32.86 o 
  12   4  12     2829.64     2683.68    135.79 o 
  -9   5  12       52.04       88.46     56.47 o 
  -8   5  12     2149.50     2210.67    150.63 o 
  -7   5  12      217.12      187.93     71.88 o 
  -6   5  12     1678.64     1572.91     67.06 o 
  -5   5  12     1664.57     1734.31     69.15 o 
  -4   5  12     6143.21     6305.92    196.98 o 
  -2   5  12     9769.90    10539.20    174.77 o 
  -1   5  12      783.48      899.03     74.96 o 
   0   5  12     6641.63     6847.74    102.69 o 
   1   5  12      447.83      522.95     29.78 o 
   2   5  12    17640.81    18755.78    273.21 o 
   3   5  12     3212.22     3351.72     46.71 o 
   4   5  12     1981.34     1975.94     54.33 o 
   5   5  12     1685.84     1633.99     68.84 o 
   6   5  12        9.65       33.88     18.05 o 
   7   5  12     3413.10     3655.51     96.76 o 
   8   5  12     3333.43     3538.26    100.74 o 
   9   5  12      772.54      764.04     50.34 o 
  10   5  12      116.46      151.19     55.42 o 
  11   5  12     2093.72     2223.18    125.64 o 
  12   5  12      646.80      740.41    101.88 o 
  -9   6  12      323.65      340.17     83.83 o 
  -8   6  12     1875.19     1937.17    133.43 o 
  -7   6  12     1114.37      976.34     96.45 o 
  -6   6  12        0.01       36.21     12.56 o 
  -5   6  12     2083.11     2037.97     69.23 o 
  -4   6  12     3636.92     3621.36    131.94 o 
  -3   6  12      199.00      260.97     35.96 o 
  -2   6  12      140.86       96.96     28.19 o 
  -1   6  12     1659.60     1787.32     69.47 o 
   0   6  12      297.18      327.74     28.33 o 
   1   6  12       29.39       30.27     15.99 o 
   2   6  12     1366.77     1332.00     33.88 o 
   3   6  12     1686.66     1714.76     41.30 o 
   4   6  12      900.06      971.50     52.92 o 
   5   6  12      171.37      188.30     26.55 o 
   6   6  12      654.24      658.46     40.27 o 
   7   6  12        1.18       37.63     19.33 o 
   8   6  12      411.92      406.96     45.76 o 
   9   6  12      611.77      659.64     47.58 o 
  10   6  12      510.07      570.95     77.37 o 
  11   6  12      648.73      778.06     88.79 o 
  -8   7  12      278.60      322.09     70.86 o 
  -7   7  12      418.11      230.71     59.64 o 
  -6   7  12     1992.22     1922.07     77.52 o 
  -5   7  12      831.53      829.21     52.54 o 
  -4   7  12       70.89       42.29     21.45 o 
  -3   7  12       13.30        0.41     45.71 o 
  -2   7  12     5659.72     5619.55    104.45 o 
  -1   7  12     2159.39     2283.24    139.36 o 
   0   7  12     2833.11     2661.39     83.20 o 
   1   7  12     4481.79     4411.26     87.61 o 
   2   7  12     1523.48     1505.09     92.45 o 
   3   7  12     1456.86     1371.04     53.81 o 
   4   7  12       77.18       90.03     23.48 o 
   5   7  12     7099.12     6901.31    106.10 o 
   6   7  12      498.62      492.29     45.21 o 
   7   7  12     7653.16     7776.57    284.97 o 
   8   7  12     1992.18     1925.62     72.56 o 
   9   7  12      362.65      364.61     43.95 o 
  10   7  12        0.39      -44.59     44.59 o 
  11   7  12      200.85      150.57     61.76 o 
  -8   8  12        3.35       60.54     33.97 o 
  -7   8  12      282.48      217.12    119.55 o 
  -6   8  12      258.98      231.86     35.92 o 
  -5   8  12      415.39      363.89     63.47 o 
  -4   8  12      537.51      495.47     58.65 o 
  -3   8  12     1849.12     1797.19     68.14 o 
  -2   8  12      757.49      727.07     45.01 o 
  -1   8  12     2072.71     2040.06     66.70 o 
   0   8  12     3173.75     3122.50    128.64 o 
   1   8  12     3463.91     3488.41     93.15 o 
   2   8  12     2439.65     2402.18     68.96 o 
   3   8  12       62.56       83.34     39.29 o 
   4   8  12       16.17       70.82     22.79 o 
   5   8  12      940.16      898.38     53.13 o 
   6   8  12      673.98      716.36     48.10 o 
   7   8  12       53.12       54.83     65.61 o 
   8   8  12     4182.79     4027.54    219.47 o 
   9   8  12       85.27       91.08     29.85 o 
  10   8  12     1060.64     1100.11     96.60 o 
  -7   9  12      577.00      563.64     77.63 o 
  -6   9  12     3375.27     3352.18    156.07 o 
  -5   9  12      179.83      104.49     26.44 o 
  -4   9  12     2351.31     2337.54    104.61 o 
  -3   9  12      347.94      283.82     47.69 o 
  -2   9  12      191.42      210.86     51.65 o 
  -1   9  12     1385.32     1367.86     73.37 o 
   0   9  12     5421.20     5523.99    117.15 o 
   1   9  12       59.34       75.14     58.02 o 
   2   9  12      909.22      933.18     75.28 o 
   3   9  12     1699.71     1487.60     92.88 o 
   4   9  12    12611.87    12646.26    257.34 o 
   5   9  12      558.90      503.95     50.86 o 
   6   9  12      889.85      919.93     59.07 o 
   7   9  12     1512.89     1460.04     74.22 o 
   8   9  12      514.24      509.39     51.17 o 
   9   9  12      851.94      816.22     58.18 o 
  10   9  12     3059.80     3047.50    159.80 o 
  -6  10  12     1010.64      953.56    106.50 o 
  -5  10  12     1552.25     1440.14     75.47 o 
  -4  10  12      504.44      546.77     47.09 o 
  -3  10  12      567.36      574.11     48.57 o 
  -2  10  12     6988.58     7094.69    194.00 o 
  -1  10  12        2.96       54.36     26.21 o 
   0  10  12     1335.24     1354.25     59.54 o 
   1  10  12     1726.75     1627.88    107.76 o 
   2  10  12      333.37      369.31     53.85 o 
   3  10  12      354.09      348.81     59.76 o 
   4  10  12       48.64       41.67     12.49 o 
   5  10  12     1085.96     1000.40     65.60 o 
   6  10  12        9.14      -16.13     30.42 o 
   7  10  12     1805.72     1718.25     91.16 o 
   8  10  12      955.11      918.78     61.42 o 
   9  10  12      399.61      412.74    135.74 o 
  -5  11  12        8.14       34.40     18.42 o 
  -4  11  12     1794.47     1686.74     82.28 o 
  -3  11  12     1888.02     1899.47     83.37 o 
  -2  11  12      729.34      613.03     81.10 o 
  -1  11  12      189.39      199.86     29.07 o 
   0  11  12     1333.42     1251.58     95.03 o 
   1  11  12     2193.69     2050.86    122.50 o 
   2  11  12     1706.08     1706.85    122.54 o 
   3  11  12     1263.62     1106.86    114.63 o 
   4  11  12      117.07      138.96     43.14 o 
   5  11  12      306.44      285.06     66.53 o 
   6  11  12      950.84      933.80     66.16 o 
   7  11  12     2286.43     2187.12    101.15 o 
   8  11  12       21.58        8.97     36.63 o 
  -4  12  12      350.72      305.42     50.38 o 
  -3  12  12      145.90      147.44     35.24 o 
  -2  12  12       74.56       54.08     15.46 o 
  -1  12  12      636.27      498.99     88.49 o 
   0  12  12      254.67      131.26     49.61 o 
   1  12  12        7.91       27.68     47.03 o 
   2  12  12       14.28       -1.67     47.74 o 
   3  12  12     1107.96     1105.04    103.67 o 
   4  12  12     1506.32     1440.18    105.40 o 
   5  12  12      316.64      337.78     63.02 o 
   6  12  12       21.17        7.26     40.07 o 
  -2  13  12      654.28      837.62    101.05 o 
  -1  13  12       13.74       -7.33     40.83 o 
   0  13  12       51.49       70.04     28.01 o 
   1  13  12       30.11       -9.55     53.54 o 
   2  13  12     1804.49     1874.72    125.47 o 
   3  13  12      132.97      104.65     76.72 o 
   4  13  12      167.78      113.15     72.61 o 
   0  -9  13     1542.38     1614.15    127.05 o 
   1  -9  13     1335.83     1087.93    132.24 o 
   2  -9  13     1697.67     1724.91    132.41 o 
   3  -9  13      573.82      568.58    116.78 o 
   4  -9  13      832.25      855.06    103.89 o 
  -3  -8  13      345.50      286.41     86.68 o 
  -2  -8  13       39.25       73.27     36.18 o 
  -1  -8  13     2962.75     2904.60    156.57 o 
   0  -8  13      508.05      520.29     91.55 o 
   1  -8  13     1204.85     1296.70    113.82 o 
   2  -8  13     2211.30     2219.38    138.73 o 
   3  -8  13      161.69      226.47     47.41 o 
   4  -8  13     1419.55     1422.27    153.50 o 
   5  -8  13      321.12      312.25     58.78 o 
   6  -8  13      119.49      202.50     97.58 o 
  -4  -7  13      691.32      669.78     64.16 o 
  -3  -7  13      893.87      900.73     99.17 o 
  -2  -7  13     2556.55     2802.35    149.77 o 
  -1  -7  13     1951.83     1785.09    128.11 o 
   0  -7  13      298.78      174.24     51.90 o 
   1  -7  13        8.88       38.88     35.07 o 
   2  -7  13     1468.08     1505.86    113.99 o 
   3  -7  13     3571.84     3776.70    199.69 o 
   4  -7  13     1134.02     1176.56     99.78 o 
   5  -7  13       99.01      113.90     42.25 o 
   6  -7  13      414.22      299.23     73.04 o 
   7  -7  13      414.49      510.86    106.88 o 
   8  -7  13      517.68      525.36    103.36 o 
  -5  -6  13     1674.13     1681.54     82.45 o 
  -4  -6  13      144.60      135.12     26.90 o 
  -3  -6  13       18.90       11.62     46.49 o 
  -2  -6  13       66.71       69.39     28.93 o 
  -1  -6  13      701.72      567.64     95.68 o 
   0  -6  13     1221.37     1068.61    105.92 o 
   1  -6  13       23.78        8.37     52.97 o 
   2  -6  13       30.51      108.13     51.82 o 
   3  -6  13        8.99       40.84     34.83 o 
   4  -6  13     2208.42     2247.63    112.27 o 
   5  -6  13     1810.85     1790.83    109.07 o 
   6  -6  13      928.46      859.17     81.70 o 
   7  -6  13      691.40      601.53     95.59 o 
   8  -6  13       28.56       38.69     52.13 o 
   9  -6  13     3847.08     3943.02    180.62 o 
  -6  -5  13      294.49      201.26     51.71 o 
  -5  -5  13     1760.77     1741.10    143.97 o 
  -4  -5  13     2713.88     2841.77    267.28 o 
  -3  -5  13     1640.12     1518.45     74.80 o 
  -2  -5  13     2097.70     2089.92    111.58 o 
  -1  -5  13      211.89      145.43     43.75 o 
   0  -5  13     9761.30     9583.25    305.28 o 
   1  -5  13       67.80       72.16     41.29 o 
   2  -5  13     5781.92     6221.36    214.71 o 
   3  -5  13     1561.05     1485.02     96.30 o 
   4  -5  13     3762.70     3682.61    153.31 o 
   5  -5  13       90.04       36.02     38.34 o 
   6  -5  13      633.09      646.79     69.89 o 
   7  -5  13     1964.41     1874.80     79.77 o 
   8  -5  13     2698.20     2906.14    180.87 o 
   9  -5  13      940.28      875.62    107.74 o 
  10  -5  13     1634.16     1698.86    125.80 o 
  -7  -4  13      546.04      665.74     67.97 o 
  -6  -4  13       77.22       44.39     21.67 o 
  -5  -4  13       31.88       12.69     52.96 o 
  -4  -4  13     7098.14     7149.13    252.08 o 
  -3  -4  13      529.79      429.47     47.26 o 
  -2  -4  13     1432.34     1435.75    108.07 o 
  -1  -4  13     2829.36     2710.78     90.41 o 
   0  -4  13        1.99       43.33     23.54 o 
   1  -4  13     2298.22     2190.06    103.52 o 
   2  -4  13     1348.34     1433.44     80.84 o 
   3  -4  13     1716.46     1769.59     91.32 o 
   4  -4  13        6.90      -20.41     41.12 o 
   5  -4  13      424.38      402.13     50.96 o 
   6  -4  13     3891.81     4074.23    154.89 o 
   7  -4  13     1228.01     1205.73     64.73 o 
   8  -4  13       12.48       -6.78     50.54 o 
   9  -4  13     1897.43     1873.95    124.66 o 
  10  -4  13       92.73      114.90     54.48 o 
  -7  -3  13      765.73      724.41     74.84 o 
  -6  -3  13     1635.24     1511.93    143.87 o 
  -5  -3  13     1308.65     1333.02     91.48 o 
  -4  -3  13      415.56      397.81     67.01 o 
  -3  -3  13     1043.60     1045.82     60.81 o 
  -2  -3  13     4790.33     4556.81    155.64 o 
  -1  -3  13     2572.81     2434.13     81.86 o 
   0  -3  13     1784.32     1749.23     97.89 o 
   1  -3  13      329.72      294.89     45.26 o 
   2  -3  13     5170.06     4640.70    165.33 o 
   3  -3  13     7146.63     6793.92    162.45 o 
   4  -3  13     3873.78     3938.70    134.47 o 
   5  -3  13     3935.83     4052.63    899.71 o 
   6  -3  13      212.66      266.29     57.63 o 
   7  -3  13     2531.73     2520.96     73.54 o 
   8  -3  13     3173.82     3191.07    144.71 o 
   9  -3  13      334.71      270.44     57.73 o 
  10  -3  13       34.67       65.49     20.11 o 
  11  -3  13       22.40       42.81     25.13 o 
  -8  -2  13      131.02      105.82     63.37 o 
  -7  -2  13      554.91      693.16     59.01 o 
  -6  -2  13      302.32      366.89     53.88 o 
  -5  -2  13     1818.53     1719.78     76.68 o 
  -4  -2  13     2605.46     2624.27     88.07 o 
  -3  -2  13     3447.55     3428.89    135.06 o 
  -2  -2  13     1603.39     1593.30     73.36 o 
  -1  -2  13       68.16       98.00     34.31 o 
   0  -2  13     1018.29      900.09     49.33 o 
   1  -2  13     3612.83     3419.76    104.82 o 
   2  -2  13    10213.14    10154.39    225.31 o 
   3  -2  13      635.94      562.94     59.02 o 
   4  -2  13     4570.89     4390.56    132.39 o 
   5  -2  13      644.11      570.11     51.80 o 
   6  -2  13      439.84      430.82     48.19 o 
   7  -2  13      214.36      265.70     35.61 o 
   8  -2  13      498.76      393.05     61.07 o 
   9  -2  13      402.23      193.99     95.22 o 
  10  -2  13      194.76      212.54     51.37 o 
  11  -2  13     4894.48     4824.56    186.13 o 
  -8  -1  13      271.74      313.48     93.96 o 
  -7  -1  13     1205.05     1212.22     75.46 o 
  -6  -1  13       21.46       31.49     21.41 o 
  -5  -1  13        4.59       36.09     18.50 o 
  -4  -1  13     1390.21     1454.39     66.92 o 
  -3  -1  13      475.13      484.79     45.74 o 
  -2  -1  13     1783.33     1838.30     63.48 o 
  -1  -1  13      833.88      757.89     47.28 o 
   0  -1  13     5452.50     5342.36    124.34 o 
   1  -1  13       62.97       58.17     21.99 o 
   2  -1  13     3114.91     2849.22     75.95 o 
   3  -1  13        4.08       29.09     22.04 o 
   4  -1  13    14178.12    13841.18    213.07 o 
   5  -1  13      445.68      472.34     42.24 o 
   6  -1  13       14.47       25.20     18.93 o 
   7  -1  13     2441.00     2386.91     63.79 o 
   8  -1  13      763.97      691.42     60.84 o 
   9  -1  13      219.55      253.70     53.06 o 
  10  -1  13     2696.24     2530.20    128.92 o 
  12  -1  13       97.18      111.50     41.34 o 
  -9   0  13        6.90       84.62     47.44 o 
  -8   0  13      100.13       87.13     52.23 o 
  -7   0  13     2773.22     2886.93    111.27 o 
  -6   0  13     4847.45     5277.87    142.23 o 
  -5   0  13      519.09      658.56     65.88 o 
  -4   0  13      614.57      681.76     63.84 o 
  -3   0  13        3.51       39.84     12.64 o 
  -2   0  13    18138.28    18897.47    261.10 o 
  -1   0  13        1.45        0.15     28.82 o 
   0   0  13    10914.08    10900.28    219.23 o 
   2   0  13       58.56       70.24     19.94 o 
   3   0  13        6.99       -3.66     35.28 o 
   4   0  13     3309.21     3261.76    117.19 o 
   5   0  13     1587.64     1686.58     74.90 o 
   6   0  13     1411.02     1296.48     72.91 o 
   7   0  13     3894.15     3954.67     85.93 o 
   8   0  13     6404.53     6011.73    190.20 o 
   9   0  13     3751.77     3680.43    139.20 o 
  10   0  13      598.48      573.50     74.65 o 
  11   0  13      451.08      514.77     94.90 o 
  12   0  13      856.70      791.71    103.67 o 
  -9   1  13      641.27      678.08    103.48 o 
  -8   1  13      596.75      561.87     82.92 o 
  -7   1  13     1497.83     1466.07     75.29 o 
  -6   1  13     1528.38     1476.19     69.42 o 
  -5   1  13      144.85      114.13     37.85 o 
  -4   1  13      707.11      710.60     46.78 o 
  -3   1  13     4916.56     4917.27    180.73 o 
  -2   1  13      412.85      412.91     42.41 o 
  -1   1  13     4823.74     4674.28     83.27 o 
   0   1  13     1557.08     1496.33     53.61 o 
   1   1  13     9616.51     9840.27    142.43 o 
   2   1  13     8469.41     8608.42    138.82 o 
   3   1  13      810.91      882.99     26.57 o 
   4   1  13     5133.63     5209.25     76.44 o 
   5   1  13     1315.52     1326.88     42.22 o 
   6   1  13     1199.56     1193.49     42.32 o 
   7   1  13     8567.93     8858.34    141.80 o 
   8   1  13      757.79      704.76     37.24 o 
   9   1  13     2509.34     2382.51    108.69 o 
  10   1  13     1039.92     1114.82     87.59 o 
  11   1  13      513.85      516.27     76.77 o 
  12   1  13       16.25       37.40     40.65 o 
  -9   2  13      221.24      343.76     68.68 o 
  -8   2  13      709.76      687.54     86.89 o 
  -7   2  13      993.39      945.95    128.97 o 
  -6   2  13     1011.49     1058.95     57.81 o 
  -5   2  13     4897.82     4847.38    126.35 o 
  -4   2  13     4636.52     4762.49     94.07 o 
  -3   2  13     4091.76     4053.32     97.40 o 
  -2   2  13     3530.88     3523.03     87.71 o 
  -1   2  13     1350.20     1383.96     53.97 o 
   0   2  13      246.02      243.29     28.97 o 
   1   2  13     2237.63     2268.80     59.24 o 
   2   2  13     2738.73     2673.49     63.58 o 
   3   2  13    12061.41    12229.89    146.51 o 
   4   2  13     8462.82     8998.57    136.65 o 
   5   2  13     1154.74     1141.16     38.65 o 
   6   2  13     1276.02     1194.61     42.05 o 
   7   2  13      445.35      419.09     27.20 o 
   8   2  13       33.21       44.73     15.22 o 
   9   2  13        0.72       -8.38     32.96 o 
  10   2  13      519.99      596.98     70.21 o 
  11   2  13       12.22       -5.16     41.73 o 
  12   2  13     2336.49     2398.39    153.74 o 
  -9   3  13     1024.14      773.22    127.74 o 
  -8   3  13       19.31      -11.89     58.06 o 
  -7   3  13      271.87      301.19     47.86 o 
  -6   3  13      900.96      825.47     80.58 o 
  -5   3  13     1367.12     1375.75     92.08 o 
  -4   3  13       45.21       59.96     27.63 o 
  -3   3  13      329.94      350.45     21.69 o 
  -2   3  13     1834.51     1890.63     39.46 o 
  -1   3  13      588.71      624.68     37.08 o 
   0   3  13     1254.12     1170.39     44.83 o 
   1   3  13       48.61      128.95     23.41 o 
   2   3  13     1074.93     1105.94     39.71 o 
   3   3  13     4466.44     4600.12     50.47 o 
   4   3  13     2910.09     2798.47     52.30 o 
   5   3  13       29.55       53.71     20.03 o 
   6   3  13     1388.02     1433.97     54.39 o 
   7   3  13     1917.63     1887.46     61.69 o 
   8   3  13      304.69      277.76     29.86 o 
   9   3  13     3678.90     3893.51    155.22 o 
  10   3  13      604.51      523.77     80.33 o 
  11   3  13        0.82      -32.95     44.16 o 
  12   3  13     3374.33     3443.18    152.97 o 
  -9   4  13      448.42      492.77     88.48 o 
  -8   4  13      203.31      111.83     46.02 o 
  -7   4  13     1658.88     1701.75    128.03 o 
  -6   4  13       81.42       83.51     34.19 o 
  -5   4  13      960.17      887.73     49.76 o 
  -4   4  13     1660.10     1745.00     75.82 o 
  -3   4  13      219.62      205.62     29.09 o 
  -2   4  13     2377.54     2369.38     76.02 o 
  -1   4  13     5338.63     5618.33     95.06 o 
   0   4  13    19142.73    19683.54    235.95 o 
   1   4  13      327.86      357.16     30.15 o 
   2   4  13    19738.20    20751.54    206.90 o 
   3   4  13      629.18      653.87     23.53 o 
   4   4  13      441.77      465.58     30.36 o 
   5   4  13     1445.12     1500.04     53.49 o 
   6   4  13     6332.66     6540.87     99.54 o 
   7   4  13        2.72       18.14     13.32 o 
   8   4  13     2958.91     3047.84     96.86 o 
   9   4  13     2185.44     2258.24    103.77 o 
  10   4  13     2309.94     2150.50    132.81 o 
  11   4  13     1211.30     1119.60     92.16 o 
  12   4  13     2252.24     2116.17    129.94 o 
  -8   5  13      336.87      242.67     63.09 o 
  -7   5  13     3451.89     3430.01    178.13 o 
  -6   5  13      777.29      715.85     56.44 o 
  -5   5  13       68.27       58.14     22.77 o 
  -4   5  13     8461.95     9319.46    218.93 o 
  -3   5  13      158.70      167.33     85.34 o 
  -2   5  13       13.31       39.62     17.88 o 
  -1   5  13     5098.29     5334.83    254.77 o 
   0   5  13       40.92       33.96     21.03 o 
   1   5  13      252.30      297.40     28.90 o 
   2   5  13        4.71       19.74     14.20 o 
   3   5  13     4755.92     4959.91     70.95 o 
   4   5  13       19.47       43.94     28.27 o 
   5   5  13     1587.31     1505.67     81.73 o 
   6   5  13     4255.04     4348.97    132.26 o 
   7   5  13     1630.52     1707.40     60.26 o 
   8   5  13      208.87      151.55     64.67 o 
   9   5  13     3119.90     3243.82     90.27 o 
  10   5  13     2494.18     2450.95    138.86 o 
  11   5  13      603.38      684.10     86.67 o 
  -8   6  13       86.29      141.59     65.03 o 
  -7   6  13      700.83      742.66     90.49 o 
  -6   6  13      770.44      747.82     52.45 o 
  -5   6  13     1488.55     1494.00     69.65 o 
  -4   6  13     2504.30     2447.03     79.94 o 
  -3   6  13     4875.51     5055.95    144.75 o 
  -2   6  13     1430.51     1413.58     97.47 o 
  -1   6  13     7734.64     8156.72    139.93 o 
   0   6  13     2903.10     2972.37     75.20 o 
   1   6  13      161.37      182.99     27.63 o 
   2   6  13       48.31       43.73     19.27 o 
   3   6  13     3440.88     3566.49     59.89 o 
   4   6  13     8480.87     9159.44    147.87 o 
   5   6  13     8747.59     8710.66    146.30 o 
   6   6  13     1492.75     1492.79     54.56 o 
   7   6  13      196.30      214.86     36.94 o 
   8   6  13     2733.11     2744.92     90.12 o 
   9   6  13     1085.00     1101.52     61.93 o 
  10   6  13     1189.50     1156.65    102.22 o 
  11   6  13       11.17       32.04     36.99 o 
  -8   7  13      450.20      400.42     85.71 o 
  -7   7  13     1567.73     1585.77    119.44 o 
  -6   7  13      273.79      249.45     76.31 o 
  -5   7  13      595.90      581.26     50.54 o 
  -4   7  13     2284.37     2305.34     75.99 o 
  -3   7  13      194.36      183.12     46.79 o 
  -2   7  13      260.76      254.94     32.63 o 
  -1   7  13      236.23      201.99     35.09 o 
   0   7  13      190.48      162.51     28.47 o 
   1   7  13     1751.05     1677.62     53.92 o 
   2   7  13     4654.60     4663.43    167.50 o 
   3   7  13       51.35       75.43     32.85 o 
   4   7  13      188.79      129.04     26.45 o 
   5   7  13        2.30       -0.58     30.20 o 
   6   7  13      341.60      334.59     42.04 o 
   7   7  13     1634.90     1471.17    134.35 o 
   8   7  13      257.91      255.31     39.05 o 
   9   7  13      130.98       82.68     29.93 o 
  10   7  13      120.90      103.61     56.08 o 
  11   7  13      738.16      955.62    105.17 o 
  -7   8  13      571.61      630.58     84.60 o 
  -6   8  13      853.37      859.12     54.15 o 
  -5   8  13     1715.75     1666.43     83.37 o 
  -4   8  13      210.15      164.92     39.59 o 
  -3   8  13       32.16       46.63     21.48 o 
  -2   8  13      235.26      212.09     32.76 o 
  -1   8  13       75.69       63.80     21.72 o 
   0   8  13      429.50      431.78     31.40 o 
   1   8  13     3064.33     3107.94     77.30 o 
   2   8  13     9725.51    10207.97    199.22 o 
   3   8  13      523.89      554.04     44.75 o 
   4   8  13    11847.57    12049.05    210.77 o 
   5   8  13      456.38      494.26     43.55 o 
   6   8  13      213.18      221.43     32.45 o 
   7   8  13     2702.37     2700.01     86.35 o 
   8   8  13     3508.24     3539.71    132.12 o 
   9   8  13       58.56       79.40     44.38 o 
  10   8  13     2467.75     2853.94    158.12 o 
  -7   9  13      160.39      187.71     63.81 o 
  -6   9  13      766.95      688.53     85.43 o 
  -5   9  13      439.09      402.01     50.82 o 
  -4   9  13        5.58       22.91     57.48 o 
  -3   9  13        1.16       20.82     26.57 o 
  -2   9  13     8020.81     8927.25    200.59 o 
  -1   9  13       36.96       34.14     47.95 o 
   0   9  13     2369.01     2345.20     70.97 o 
   1   9  13       73.01       56.65     26.50 o 
   2   9  13      671.09      718.39     85.42 o 
   3   9  13     1458.84     1483.02     92.59 o 
   4   9  13       41.07       65.04     45.41 o 
   5   9  13     1024.18      885.50     55.95 o 
   6   9  13     1003.77      991.18     97.76 o 
   7   9  13      399.05      395.64     50.31 o 
   8   9  13     2403.73     2481.30    104.87 o 
   9   9  13     1275.68     1349.88    180.33 o 
  10   9  13      345.07      261.18    108.53 o 
  -6  10  13      295.76      291.84     83.21 o 
  -5  10  13      705.48      632.92     68.95 o 
  -4  10  13      114.25       95.40     28.31 o 
  -3  10  13     2998.54     2974.61    116.86 o 
  -2  10  13      429.71      452.19     54.99 o 
  -1  10  13      700.29      754.76     49.86 o 
   0  10  13     1396.13     1459.86     58.69 o 
   1  10  13     6067.45     6266.75    228.43 o 
   2  10  13       18.89       -3.76     54.86 o 
   3  10  13     1097.21     1020.18     78.92 o 
   4  10  13       19.48       19.85     23.95 o 
   5  10  13     3878.42     3786.83    117.69 o 
   6  10  13     1463.59     1483.33    108.20 o 
   7  10  13     3683.43     3598.38    189.16 o 
   8  10  13      115.86      123.31     49.36 o 
   9  10  13      163.23      156.14     46.37 o 
  -5  11  13     1968.48     1977.46    206.55 o 
  -4  11  13      642.84      728.90     60.36 o 
  -3  11  13      694.28      750.37     93.41 o 
  -2  11  13     1233.39     1211.74     87.26 o 
  -1  11  13     1407.61     1524.33     74.74 o 
   0  11  13      493.56      430.08     74.23 o 
   1  11  13     1888.72     1760.35    107.72 o 
   2  11  13      390.91      424.85     72.32 o 
   3  11  13     2834.56     2574.91    152.03 o 
   4  11  13      428.77      411.09     94.49 o 
   5  11  13      104.14       77.18     29.37 o 
   6  11  13      499.60      450.28     57.73 o 
   7  11  13      422.81      416.60     52.24 o 
   8  11  13      933.54      938.71     71.52 o 
  -4  12  13      548.54      575.96     78.76 o 
  -3  12  13      821.06      860.08     66.90 o 
  -2  12  13        9.24       87.23     53.80 o 
  -1  12  13       92.26       43.34     35.82 o 
   0  12  13       63.48       73.57     46.42 o 
   1  12  13       36.98       54.70     42.97 o 
   2  12  13        0.55       57.80     27.17 o 
   3  12  13     1800.85     1886.54    131.23 o 
   4  12  13      264.84      280.95     73.99 o 
   5  12  13      650.44      614.61     69.23 o 
   6  12  13     2344.85     2501.69    318.69 o 
  -1  13  13      113.49      160.65     51.75 o 
   0  13  13     3402.19     3350.66    164.82 o 
   1  13  13       23.26       24.64     23.55 o 
   2  13  13     1791.74     1786.43    127.46 o 
   3  13  13      100.90       77.26     62.26 o 
   4  13  13     1326.00     1306.12    125.95 o 
  -1  -8  14       43.70      -58.87     58.87 o 
   0  -8  14      365.55      444.88     79.92 o 
   1  -8  14     2338.32     2220.43    175.85 o 
   2  -8  14      913.40      946.75    122.66 o 
   3  -8  14     1188.10     1194.50    103.27 o 
   4  -8  14     1619.76     1770.97    141.94 o 
   5  -8  14      707.94      884.83    103.67 o 
  -3  -7  14     1022.15     1052.27    107.80 o 
  -2  -7  14       51.66       50.73     56.20 o 
  -1  -7  14      148.25      152.50     38.05 o 
   0  -7  14     2122.34     2155.03    135.87 o 
   1  -7  14      862.62      764.78    116.54 o 
   2  -7  14      903.17      970.96     99.63 o 
   3  -7  14      157.62      181.58     58.13 o 
   4  -7  14      211.42      288.03     59.57 o 
   5  -7  14       10.50       44.57     38.07 o 
   6  -7  14      199.20      298.80     63.24 o 
   7  -7  14      940.32     1051.94    122.49 o 
  -5  -6  14      749.73      785.67     70.00 o 
  -4  -6  14        3.09       71.77     20.93 o 
  -3  -6  14      289.85      287.62     47.65 o 
  -2  -6  14       18.79       18.16     54.05 o 
  -1  -6  14     1442.03     1601.26    127.20 o 
   0  -6  14     5303.07     5523.17    263.55 o 
   1  -6  14       56.66       79.03     53.96 o 
   2  -6  14      628.35      679.25     86.75 o 
   3  -6  14       78.64       57.04     24.98 o 
   4  -6  14       62.51       67.44     40.49 o 
   5  -6  14      504.37      521.37     74.19 o 
   6  -6  14     2319.25     2341.58    121.61 o 
   7  -6  14       11.03       56.84     41.55 o 
   8  -6  14      777.15      832.02     96.62 o 
  -6  -5  14      687.36      746.42     84.49 o 
  -5  -5  14      117.28       77.99     55.17 o 
  -4  -5  14     4527.04     4804.05    267.62 o 
  -3  -5  14     1251.41     1173.55    232.00 o 
  -2  -5  14      364.40      324.63     45.99 o 
  -1  -5  14      754.75      688.55     86.06 o 
   0  -5  14      280.32      367.13     72.16 o 
   1  -5  14      367.84      285.97     52.93 o 
   2  -5  14     2627.97     2666.92    126.75 o 
   3  -5  14      141.42      105.89     54.17 o 
   4  -5  14      273.51      212.57     48.02 o 
   5  -5  14     3086.20     3369.07    143.25 o 
   6  -5  14     5243.05     5665.35    254.10 o 
   7  -5  14      520.33      567.54     65.00 o 
   8  -5  14       81.16       49.10     38.75 o 
   9  -5  14      879.32      959.86    115.00 o 
  -6  -4  14       62.55      143.86     90.15 o 
  -5  -4  14      451.94      356.72     55.53 o 
  -4  -4  14      348.23      287.70     43.96 o 
  -3  -4  14     6570.08     6611.54    381.36 o 
  -2  -4  14       25.49      102.07     31.62 o 
  -1  -4  14     1849.38     1737.75    126.01 o 
   0  -4  14     4673.95     4477.83    196.14 o 
   1  -4  14     1266.59     1259.26    178.32 o 
   2  -4  14      233.30      229.00     47.74 o 
   3  -4  14     3227.47     3360.89    153.40 o 
   4  -4  14     1407.23     1328.35    179.95 o 
   5  -4  14     5438.05     5810.20    204.66 o 
   6  -4  14     1300.26     1293.92     78.97 o 
   7  -4  14      715.60      771.33    121.55 o 
   8  -4  14      149.29      171.02     40.04 o 
   9  -4  14      920.36      804.31    100.15 o 
  10  -4  14       15.28       39.15     28.28 o 
  -7  -3  14     6423.20     6827.31    151.39 o 
  -6  -3  14      619.49      624.99     70.84 o 
  -5  -3  14      356.24      363.22     45.12 o 
  -4  -3  14     2281.53     2403.94     90.14 o 
  -3  -3  14     1248.18     1325.15     71.59 o 
  -2  -3  14     1736.58     1668.70    120.36 o 
  -1  -3  14     3170.08     3076.82     83.16 o 
   0  -3  14      335.19      362.04     46.39 o 
   1  -3  14     1873.10     1770.46     99.59 o 
   2  -3  14    17509.32    17010.88    238.43 o 
   3  -3  14     5546.66     5359.92    144.97 o 
   5  -3  14        7.76       56.01     37.07 o 
   6  -3  14      133.90       98.24     36.21 o 
   7  -3  14     2405.14     2475.67     96.84 o 
   8  -3  14      968.77     1002.71     89.64 o 
   9  -3  14      517.65      519.03     80.76 o 
  10  -3  14     1258.37     1274.77    113.66 o 
  11  -3  14      770.82      738.40     92.17 o 
  -7  -2  14        8.18       38.74     30.23 o 
  -6  -2  14      446.23      496.33     64.10 o 
  -5  -2  14       35.98       71.03     37.10 o 
  -4  -2  14        1.50       76.08     44.32 o 
  -3  -2  14     1818.60     1824.55     75.82 o 
  -2  -2  14     2357.92     2366.72     81.50 o 
  -1  -2  14       55.64       77.66     28.10 o 
   0  -2  14      823.67      682.80     76.99 o 
   1  -2  14     7819.12     7533.06    121.73 o 
   2  -2  14     7383.73     6964.00    159.75 o 
   3  -2  14      139.00      148.96     34.15 o 
   4  -2  14      192.43      231.53     60.16 o 
   5  -2  14      701.88      614.25     56.94 o 
   6  -2  14      889.81      751.91     61.01 o 
   7  -2  14      952.35     1017.60     69.79 o 
   8  -2  14      144.92      126.23     59.90 o 
   9  -2  14      265.77      253.80     87.95 o 
  10  -2  14     1465.46     1345.82    105.26 o 
  -8  -1  14      317.81      251.72     94.21 o 
  -7  -1  14      122.82       94.14     36.07 o 
  -6  -1  14      391.81      444.57     54.29 o 
  -5  -1  14     1423.83     1460.98     99.90 o 
  -4  -1  14     2617.03     2541.65     89.19 o 
  -3  -1  14       20.80       37.32     17.63 o 
  -2  -1  14    13177.26    13955.29    160.18 o 
  -1  -1  14      115.13      169.92     46.97 o 
   0  -1  14      124.02      135.37     26.97 o 
   1  -1  14      548.10      496.05     37.67 o 
   2  -1  14      264.18      298.75     31.69 o 
   3  -1  14      448.83      559.37     56.51 o 
   4  -1  14     3335.58     3129.26    124.93 o 
   5  -1  14     1065.34      919.06     58.54 o 
   6  -1  14       93.21       72.77     24.04 o 
   7  -1  14     4060.28     3949.44    142.12 o 
   8  -1  14     5977.75     6226.60    218.43 o 
   9  -1  14       76.86       61.09     20.89 o 
  10  -1  14       81.40      -34.85     40.33 o 
  11  -1  14       14.26       17.80     22.92 o 
  -8   0  14     1011.45      924.97    105.35 o 
  -7   0  14       24.62       43.83     23.97 o 
  -6   0  14     1653.51     1740.42     81.84 o 
  -5   0  14       69.94       93.59     31.24 o 
  -4   0  14       22.99       45.09     22.84 o 
  -3   0  14     2977.57     2976.16     79.58 o 
  -2   0  14       60.26       72.70     22.77 o 
  -1   0  14      271.44      260.61     42.85 o 
   0   0  14      363.78      350.00     34.38 o 
   1   0  14     1902.72     1800.66    109.11 o 
   2   0  14      333.29      326.91     33.77 o 
   3   0  14     3573.30     3727.93    128.51 o 
   4   0  14     3457.28     3527.48    115.58 o 
   5   0  14     8927.35     8761.50    170.67 o 
   7   0  14     4819.97     4980.79    151.05 o 
   8   0  14     1881.41     1847.12     75.62 o 
   9   0  14      193.67      169.34     33.37 o 
  10   0  14       43.92       -9.11     39.29 o 
  11   0  14     2937.41     3125.35    147.82 o 
  -8   1  14       62.64       51.55     46.79 o 
  -7   1  14       46.19       76.66     24.07 o 
  -6   1  14     2797.44     2897.04    102.14 o 
  -5   1  14    10469.97    11710.91    408.53 o 
  -4   1  14      255.11      343.24     37.76 o 
  -3   1  14     2676.14     2839.88     84.50 o 
  -2   1  14     1407.45     1459.26     73.03 o 
  -1   1  14     9101.06     9430.66    162.33 o 
   0   1  14       74.73       48.77     26.73 o 
   1   1  14    16089.89    15696.12    463.81 o 
   2   1  14     2943.55     2836.69    110.04 o 
   3   1  14     5165.04     5217.84     61.59 o 
   4   1  14     4742.53     4995.51     71.94 o 
   5   1  14     3365.40     3397.32    100.38 o 
   6   1  14      601.47      605.87     34.89 o 
   7   1  14     3430.86     3375.28     56.94 o 
   8   1  14     2470.55     2373.43     59.10 o 
   9   1  14     5121.65     5332.50    196.06 o 
  10   1  14     1884.39     1815.45    115.96 o 
  11   1  14      565.33      489.38     80.55 o 
  12   1  14      979.27      886.62     88.07 o 
  -8   2  14      861.26      925.17     98.31 o 
  -7   2  14       43.62       34.23     16.38 o 
  -6   2  14     1306.64     1394.64     67.74 o 
  -5   2  14      203.86      172.46     38.55 o 
  -4   2  14      918.62      987.36     51.96 o 
  -3   2  14       22.86       18.81     48.39 o 
  -2   2  14      161.09       79.46     24.72 o 
  -1   2  14       18.88       44.50     29.53 o 
   0   2  14     5986.70     5878.65    169.76 o 
   1   2  14     3426.88     3339.60     83.28 o 
   2   2  14      527.83      540.60     52.48 o 
   3   2  14     5623.76     5644.39     68.31 o 
   4   2  14        8.01       13.33     11.10 o 
   5   2  14     2865.05     2930.04     74.18 o 
   6   2  14       89.96       80.63     25.27 o 
   7   2  14      166.04      177.32     20.17 o 
   8   2  14     2650.72     2728.12     73.74 o 
   9   2  14      936.04      973.25     74.69 o 
  10   2  14       11.78       26.43     30.77 o 
  11   2  14       79.02      175.55     64.18 o 
  12   2  14      249.18      192.25     60.29 o 
  -8   3  14      959.23     1073.85    118.31 o 
  -7   3  14     1099.34     1142.91     79.11 o 
  -6   3  14      268.04      264.08     41.12 o 
  -5   3  14       43.89       59.85     25.65 o 
  -4   3  14      213.80      240.23     32.43 o 
  -3   3  14     1056.04     1084.69     50.98 o 
  -2   3  14     1329.23     1322.18     52.75 o 
  -1   3  14     3392.31     3235.02    118.38 o 
   0   3  14    12630.38    13322.93    347.21 o 
   1   3  14      719.86      707.16     45.26 o 
   2   3  14      472.01      533.47     89.48 o 
   3   3  14      587.73      549.65     21.51 o 
   4   3  14     6138.62     6131.46     86.48 o 
   5   3  14     1484.29     1559.06     48.08 o 
   6   3  14      520.10      497.48     32.91 o 
   7   3  14     4892.74     5130.59    111.43 o 
   8   3  14       75.69       69.02     21.94 o 
   9   3  14      772.87      739.99     74.96 o 
  10   3  14     2339.45     2426.94    140.29 o 
  11   3  14      119.33      146.24     54.42 o 
  12   3  14       11.59       19.14     38.14 o 
  -8   4  14       15.15       40.64     41.24 o 
  -7   4  14        0.31       55.16     22.03 o 
  -6   4  14     1028.80     1007.65     58.15 o 
  -5   4  14       20.75       32.95     19.22 o 
  -4   4  14     6056.04     6365.72    282.36 o 
  -3   4  14        6.84       54.92     30.34 o 
  -2   4  14       11.80        5.54     52.20 o 
  -1   4  14     2867.28     2807.46     92.98 o 
   0   4  14      160.90      177.72     25.56 o 
   1   4  14      503.63      485.96     34.09 o 
   2   4  14        4.83       18.43     31.43 o 
   3   4  14     1434.61     1462.14     38.02 o 
   4   4  14       56.70       50.90     18.64 o 
   5   4  14     4527.21     4530.53    141.01 o 
   6   4  14     4377.54     4603.22    202.91 o 
   7   4  14     1655.10     1738.61    122.27 o 
   8   4  14      316.64      301.38     35.79 o 
   9   4  14     2034.16     1993.24    137.29 o 
  10   4  14     4735.76     4849.19    210.99 o 
  11   4  14       17.67       44.32     41.63 o 
  12   4  14      151.53      176.37     51.00 o 
  -8   5  14      420.53      313.10    100.02 o 
  -7   5  14      345.18      410.72     65.86 o 
  -6   5  14      235.92      196.66     38.90 o 
  -5   5  14     1308.08     1199.75     63.66 o 
  -4   5  14     1913.19     1809.15     77.88 o 
  -3   5  14     9553.50     9985.26    186.38 o 
  -2   5  14      350.47      376.80     35.78 o 
  -1   5  14     1094.36     1071.30     48.37 o 
   0   5  14       75.05       88.26     18.90 o 
   1   5  14    13086.04    13848.67    154.17 o 
   2   5  14     1224.12     1241.71     44.97 o 
   3   5  14     8857.25     9183.16    111.99 o 
   4   5  14     1654.05     1704.67     51.45 o 
   5   5  14    19857.31    20668.79    561.53 o 
   6   5  14     1809.70     1853.73     92.16 o 
   7   5  14     6483.19     6751.18    151.56 o 
   8   5  14     1329.22     1405.15     58.28 o 
   9   5  14     3691.65     3884.50    101.34 o 
  10   5  14     1989.96     2175.59    141.14 o 
  11   5  14     2208.78     2230.60    149.87 o 
  -8   6  14      808.85      907.14    103.37 o 
  -7   6  14     4762.15     4941.14    210.44 o 
  -6   6  14      643.16      609.24     49.77 o 
  -5   6  14       10.84       55.02     21.38 o 
  -4   6  14      280.24      246.94     35.59 o 
  -3   6  14     3086.85     3140.64     97.29 o 
  -2   6  14      442.23      433.53     53.13 o 
  -1   6  14     4558.71     4729.36    120.45 o 
   0   6  14      480.41      515.63     37.48 o 
   1   6  14      518.40      505.29     29.09 o 
   2   6  14      860.48      840.90     43.52 o 
   3   6  14     2665.05     2686.72    112.26 o 
   4   6  14      255.72      249.84     30.51 o 
   5   6  14     4338.79     4289.14     90.16 o 
   6   6  14     1635.36     1451.14     71.61 o 
   7   6  14     8107.98     8509.55    196.47 o 
   8   6  14      662.90      684.16     51.28 o 
   9   6  14        4.13       27.62     17.25 o 
  10   6  14     1745.41     1978.96    124.43 o 
  11   6  14      116.29      148.08     57.31 o 
  -7   7  14      228.39      210.16     60.75 o 
  -6   7  14      589.69      507.39     53.22 o 
  -5   7  14      904.69      877.93     56.27 o 
  -4   7  14     1501.77     1517.39     66.28 o 
  -3   7  14       12.25       55.10     24.81 o 
  -2   7  14     1168.96     1104.81     57.79 o 
  -1   7  14     1655.92     1566.64     57.23 o 
   0   7  14     2391.19     2381.15     72.82 o 
   1   7  14     4515.10     4678.82    159.04 o 
   2   7  14     1943.95     1872.70     54.83 o 
   3   7  14      866.42      861.04     45.29 o 
   4   7  14        5.06       -7.11     25.04 o 
   5   7  14     1109.14     1057.68     56.77 o 
   6   7  14     6104.46     6181.09    164.42 o 
   7   7  14     1886.77     1865.35    101.34 o 
   8   7  14     1657.95     1590.91     65.91 o 
   9   7  14      783.02      819.94     64.71 o 
  10   7  14      137.99      164.59     66.70 o 
  11   7  14      134.97       45.82     55.32 o 
  -7   8  14        6.17      -30.09     47.71 o 
  -6   8  14      644.12      680.79     57.80 o 
  -5   8  14      336.61      237.92     90.34 o 
  -4   8  14     1476.31     1530.19     68.05 o 
  -3   8  14      385.08      427.14     40.09 o 
  -2   8  14     2341.87     2370.91    144.38 o 
  -1   8  14      308.94      286.56     36.14 o 
   0   8  14        1.92       42.49     24.70 o 
   1   8  14       41.57       45.93     39.07 o 
   2   8  14     2858.47     2875.02    116.42 o 
   3   8  14     1977.92     1878.63     70.88 o 
   4   8  14     1694.13     1611.42     88.09 o 
   5   8  14       23.01       64.85     15.99 o 
   6   8  14       25.46       46.69     18.71 o 
   7   8  14        2.21       57.21     23.86 o 
   8   8  14      294.87      243.02     38.45 o 
   9   8  14      159.70      165.72     41.15 o 
  10   8  14       96.67       80.12     40.27 o 
  -6   9  14      990.83      916.78    116.04 o 
  -5   9  14      433.75      384.27     67.73 o 
  -4   9  14     1132.41      980.61     69.63 o 
  -3   9  14      206.64      238.69     36.98 o 
  -2   9  14       84.51       67.91     20.23 o 
  -1   9  14      671.47      657.93     49.99 o 
   0   9  14      221.23      225.66     29.12 o 
   1   9  14      647.99      661.72     73.91 o 
   2   9  14       28.87       55.33     31.63 o 
   3   9  14     3429.78     3435.35    170.03 o 
   4   9  14       19.44       31.29     18.44 o 
   5   9  14     7920.80     8215.29    194.39 o 
   6   9  14      201.01      211.17     31.38 o 
   7   9  14     1493.92     1377.99     70.85 o 
   8   9  14      443.22      450.84    138.89 o 
   9   9  14     1021.16     1001.41     67.43 o 
  -5  10  14     1737.35     1787.38     81.00 o 
  -4  10  14       34.48       51.20     19.94 o 
  -3  10  14      149.41      133.70     30.28 o 
  -2  10  14      220.82      184.31     31.29 o 
  -1  10  14     7036.93     7368.81    151.36 o 
   0  10  14      500.15      510.24     68.84 o 
   1  10  14     4316.37     4316.48    176.76 o 
   2  10  14       10.44       20.43     61.09 o 
   3  10  14      183.29      184.60     75.87 o 
   4  10  14       41.58       40.92     22.18 o 
   5  10  14     1442.58     1420.21    147.97 o 
   6  10  14      228.71      231.98     41.28 o 
   7  10  14      170.12      228.79     55.65 o 
   8  10  14      471.93      456.86     55.32 o 
   9  10  14     2764.35     2917.02     98.59 o 
  -4  11  14        7.79       33.39     21.03 o 
  -3  11  14       22.70       39.66     26.48 o 
  -2  11  14     1389.79     1334.74     86.16 o 
  -1  11  14      113.13      125.98     60.93 o 
   0  11  14       29.25       38.63     38.34 o 
   1  11  14      761.08      696.74     73.60 o 
   2  11  14     1063.46     1041.15     98.27 o 
   3  11  14      967.37      849.88     93.73 o 
   4  11  14        8.92       -7.67     46.79 o 
   5  11  14     1352.06     1282.01     78.39 o 
   6  11  14      125.53      149.54     37.11 o 
   7  11  14     1296.00     1331.34    108.66 o 
  -3  12  14      542.78      441.82     64.43 o 
  -2  12  14     1207.02     1255.69     94.91 o 
  -1  12  14     1088.12     1109.84    123.63 o 
   0  12  14      728.15      759.00    113.63 o 
   1  12  14      120.93      176.72     76.30 o 
   2  12  14      470.62      521.84     80.05 o 
   3  12  14      110.80      148.40     62.07 o 
   4  12  14     2338.84     2197.70    139.41 o 
   5  12  14     4254.18     4239.73    134.82 o 
   6  12  14      170.92      278.06     49.00 o 
   0  13  14        1.68       44.24     24.86 o 
   1  13  14        3.72      -11.66     50.01 o 
   2  13  14       64.05       41.22     30.35 o 
   3  13  14      983.55      948.62    103.77 o 
   1  -8  15     1585.54     1499.71    157.29 o 
   2  -8  15      216.30      100.82     42.85 o 
   3  -8  15      495.04      421.08    108.11 o 
  -2  -7  15      718.96      563.41    105.34 o 
  -1  -7  15     2725.44     2780.65    160.67 o 
   0  -7  15     1460.25     1478.72    116.34 o 
   1  -7  15       22.79       33.84     37.61 o 
   2  -7  15     1285.32     1310.06    106.59 o 
   3  -7  15        1.22       18.35     26.81 o 
   4  -7  15      777.99     1066.28    132.66 o 
   5  -7  15      196.21      164.12     65.21 o 
   6  -7  15       40.16       49.44     26.20 o 
  -4  -6  15      884.15      766.01     86.93 o 
  -3  -6  15     1784.34     1662.52    132.95 o 
  -2  -6  15     1167.52     1213.49    109.34 o 
  -1  -6  15        5.54       43.14     38.97 o 
   0  -6  15        6.85      -20.24     45.21 o 
   1  -6  15     1753.07     1619.35    117.55 o 
   2  -6  15       51.93       53.13     55.07 o 
   3  -6  15     1073.64     1110.05     99.27 o 
   4  -6  15      128.12      233.85     50.60 o 
   5  -6  15      736.48      649.40     86.08 o 
   6  -6  15     1093.94     1037.75     83.81 o 
   8  -6  15     1031.96     1020.50    112.36 o 
  -5  -5  15        1.44       40.81     62.74 o 
  -4  -5  15      288.49      326.11     78.07 o 
  -3  -5  15      553.00      540.15     73.85 o 
  -2  -5  15       98.41       77.20     29.94 o 
  -1  -5  15       28.94       86.97     47.49 o 
   0  -5  15      204.67      144.56     47.62 o 
   1  -5  15     3819.35     3706.73    149.03 o 
   2  -5  15      983.14      953.89    101.67 o 
   3  -5  15     1682.72     1567.96     94.14 o 
   4  -5  15     2145.34     2243.74    142.66 o 
   5  -5  15     1556.95     1669.15    113.95 o 
   6  -5  15       59.27       35.62     39.65 o 
   8  -5  15       60.40       17.56     63.21 o 
   9  -5  15      615.17      689.94    107.50 o 
  -6  -4  15        0.07       63.03     24.78 o 
  -5  -4  15      119.11      122.19     23.47 o 
  -4  -4  15      389.15      411.36     53.34 o 
  -3  -4  15     5902.25     5830.56    251.92 o 
  -2  -4  15      249.50      130.04     49.16 o 
  -1  -4  15     3384.42     3311.06    161.92 o 
   0  -4  15        2.74       16.79     37.94 o 
   1  -4  15       20.10       48.29     28.80 o 
   2  -4  15     1873.03     1765.32    101.45 o 
   3  -4  15     8141.17     7870.28    260.24 o 
   4  -4  15        4.34       59.89     26.84 o 
   5  -4  15     1170.99      934.00     81.79 o 
   6  -4  15     1432.54     1453.48     98.35 o 
   7  -4  15     8677.61     9937.10    361.07 o 
   8  -4  15      770.74      892.71     98.60 o 
   9  -4  15      321.65      165.94     61.05 o 
  -6  -3  15      573.39      624.41     67.34 o 
  -5  -3  15       35.14       23.52     21.38 o 
  -4  -3  15       82.63      110.09     25.66 o 
  -3  -3  15      986.71      958.80     70.01 o 
  -2  -3  15     6631.60     6656.28    171.16 o 
  -1  -3  15       57.99       50.45     24.26 o 
   0  -3  15      569.49      599.23     50.11 o 
   1  -3  15     5560.81     5405.20    193.70 o 
   2  -3  15     1089.32      903.66     71.56 o 
   3  -3  15      623.33      539.60     72.23 o 
   4  -3  15     1526.07     1541.64     87.87 o 
   5  -3  15      518.02      503.83     60.22 o 
   6  -3  15     3597.81     3629.53    154.39 o 
   7  -3  15      230.93      235.20     44.81 o 
   8  -3  15      802.14      661.53     85.39 o 
   9  -3  15       51.68       84.18     61.24 o 
  10  -3  15       33.07       45.73     45.04 o 
  -7  -2  15      111.23      112.54     45.41 o 
  -6  -2  15     3251.37     3364.18    120.52 o 
  -5  -2  15     2256.71     2305.75    101.45 o 
  -4  -2  15     2459.84     2594.84     95.79 o 
  -3  -2  15     2193.25     2327.95     90.01 o 
  -2  -2  15      452.64      423.87     41.51 o 
  -1  -2  15     2219.18     2154.83     75.69 o 
   0  -2  15     5314.24     5256.42    122.34 o 
   1  -2  15        3.13       -6.38     26.86 o 
   2  -2  15     2380.96     2204.60    107.39 o 
   3  -2  15     2122.65     2043.88    100.81 o 
   4  -2  15      212.25      254.22     55.04 o 
   5  -2  15      870.76      929.46     68.14 o 
   6  -2  15       12.49       47.07     25.37 o 
   7  -2  15      528.77      616.10     63.10 o 
   8  -2  15      378.12      419.72     67.99 o 
   9  -2  15     1917.44     1674.79    107.61 o 
  10  -2  15      569.32      562.71     73.26 o 
  -7  -1  15      103.60      131.78     44.64 o 
  -6  -1  15     1156.22     1073.55     66.66 o 
  -5  -1  15       53.89       89.14     28.71 o 
  -4  -1  15      113.55       94.33     31.97 o 
  -3  -1  15      578.31      554.78     50.34 o 
  -2  -1  15      506.70      478.12     48.79 o 
  -1  -1  15      476.73      439.70     41.31 o 
   0  -1  15     3354.54     3157.57     88.35 o 
   1  -1  15     5667.82     5483.34    168.86 o 
   2  -1  15      513.34      469.38     55.87 o 
   3  -1  15     1343.40     1266.46     73.13 o 
   4  -1  15       58.20       32.98     19.36 o 
   5  -1  15     2485.66     2354.54     89.66 o 
   6  -1  15      332.08      394.69     55.60 o 
   7  -1  15     1616.77     1450.75     72.54 o 
   8  -1  15     2826.96     2602.28    116.86 o 
   9  -1  15      805.46      642.24     69.62 o 
  11  -1  15     2089.58     2069.17    110.17 o 
  -7   0  15      472.75      472.61     53.53 o 
  -6   0  15      802.19      818.64     62.07 o 
  -5   0  15     3919.26     4236.78    257.52 o 
  -4   0  15      125.36      115.68     24.43 o 
  -3   0  15      692.99      706.99     51.45 o 
  -2   0  15      302.73      329.10     72.15 o 
  -1   0  15     9419.30     9675.70    220.14 o 
   0   0  15     5735.34     6006.68    107.98 o 
   1   0  15    12203.04    12110.83    372.61 o 
   2   0  15      793.69      723.95     48.15 o 
   3   0  15      382.57      334.33     42.62 o 
   4   0  15        6.96       11.81     14.54 o 
   6   0  15       53.06       96.53     28.12 o 
   8   0  15     1812.50     1643.35     46.73 o 
   9   0  15     8027.56     8389.07    347.32 o 
  10   0  15      129.64       77.69     39.56 o 
  11   0  15      541.91      464.78     70.33 o 
  -8   1  15       17.75      -15.79     60.57 o 
  -7   1  15     1178.63     1203.11     73.19 o 
  -6   1  15     1488.78     1426.25    102.04 o 
  -5   1  15     2291.51     2172.03    162.76 o 
  -4   1  15      523.31      540.57     48.32 o 
  -3   1  15      485.89      551.23     45.07 o 
  -2   1  15     1299.98     1322.63     98.37 o 
  -1   1  15      899.50      802.06     45.22 o 
   0   1  15     1061.95     1015.66     52.31 o 
   1   1  15     1753.01     1747.51     61.99 o 
   2   1  15     1149.12     1073.71     73.46 o 
   3   1  15     4143.60     4179.92     85.83 o 
   4   1  15     2049.77     2068.37    254.19 o 
   5   1  15     8911.82     9340.78    111.29 o 
   6   1  15      866.64      810.75     46.98 o 
   7   1  15      379.76      386.66     38.47 o 
   8   1  15     2882.67     3047.37     86.66 o 
   9   1  15      374.38      312.36     51.96 o 
  10   1  15       11.59       25.32     30.68 o 
  11   1  15      107.14       76.51     29.40 o 
  -8   2  15     1821.63     1909.64    130.07 o 
  -7   2  15       20.27       76.63     26.68 o 
  -6   2  15       50.66       37.72     19.42 o 
  -5   2  15      253.54      199.71     51.89 o 
  -4   2  15     7326.14     7777.18    261.43 o 
  -3   2  15     1121.43     1084.41     54.72 o 
  -2   2  15     5013.01     5218.05    100.22 o 
  -1   2  15     6857.78     7046.89    119.30 o 
   0   2  15      419.28      483.35     61.48 o 
   1   2  15        7.34       17.53     15.73 o 
   2   2  15     6480.62     6306.11    257.09 o 
   3   2  15      297.78      318.32     38.95 o 
   4   2  15     8359.97     8036.03    191.58 o 
   5   2  15     6280.93     6788.78    199.39 o 
   6   2  15      672.06      695.79     37.12 o 
   7   2  15     2284.88     2306.89    100.94 o 
   8   2  15       58.29       49.36     38.20 o 
   9   2  15       15.80      -34.14     34.14 o 
  10   2  15      276.44      303.49     71.11 o 
  11   2  15      618.15      615.10     71.41 o 
  -8   3  15     1711.52     1760.12    146.84 o 
  -7   3  15      473.42      396.16     80.27 o 
  -6   3  15      589.53      588.25     57.07 o 
  -5   3  15      942.24      923.74     62.34 o 
  -4   3  15      167.24      189.96     65.13 o 
  -3   3  15     1672.27     1630.96     64.39 o 
  -2   3  15     1168.72     1188.97     55.01 o 
  -1   3  15      164.59      239.64     32.21 o 
   0   3  15      170.10      176.46     33.26 o 
   1   3  15     6026.00     6183.00    116.33 o 
   2   3  15     1362.61     1355.69     51.90 o 
   3   3  15      278.34      289.87     26.27 o 
   4   3  15      148.47      179.53     25.99 o 
   5   3  15     1661.72     1732.75     49.92 o 
   6   3  15      915.20      920.25     51.73 o 
   7   3  15       34.45       15.74     21.99 o 
   8   3  15      567.80      614.86     40.29 o 
   9   3  15       85.64       73.55     40.57 o 
  10   3  15     2568.22     2747.29    148.92 o 
  11   3  15       65.88       79.36     48.42 o 
  -8   4  15      829.39     1009.74    123.01 o 
  -7   4  15       19.65       99.27    506.85 o 
  -6   4  15      329.01      398.46     66.79 o 
  -5   4  15       20.80       51.39     25.03 o 
  -4   4  15      896.40      854.32     50.81 o 
  -3   4  15      878.22      952.36     61.92 o 
  -2   4  15      766.08      876.31     50.77 o 
  -1   4  15      493.27      561.20     95.68 o 
   0   4  15     1347.84     1390.09     57.09 o 
   1   4  15    14888.29    15832.06    222.85 o 
   2   4  15     2138.08     2151.46    110.80 o 
   3   4  15     4502.50     4580.41     92.42 o 
   4   4  15     1167.77     1160.11     41.90 o 
   5   4  15      822.32      785.75     37.29 o 
   6   4  15      414.20      375.71     46.82 o 
   7   4  15     3684.35     3741.35     98.63 o 
   8   4  15     1165.93     1134.66     50.23 o 
   9   4  15     2784.77     2795.86    169.56 o 
  10   4  15     2458.90     2484.00    137.05 o 
  11   4  15     1278.27     1389.05    102.12 o 
  -8   5  15      245.38      207.73     69.87 o 
  -7   5  15     1437.04     1504.59    116.28 o 
  -6   5  15       62.89       72.91     31.73 o 
  -5   5  15      803.29      822.28     54.07 o 
  -4   5  15     1590.40     1539.39     67.30 o 
  -3   5  15    10871.06    11457.03    239.82 o 
  -2   5  15      351.45      333.18     45.91 o 
  -1   5  15     2264.89     2319.85     73.12 o 
   0   5  15     1192.54     1222.13     52.09 o 
   1   5  15       19.98       80.62     21.61 o 
   2   5  15        6.00       27.40     16.11 o 
   3   5  15     4981.87     5532.60    170.64 o 
   4   5  15     1856.78     1758.58     50.27 o 
   5   5  15     3588.79     3620.23    199.07 o 
   6   5  15       97.98      148.60     30.34 o 
   7   5  15     9442.06     9900.11    297.00 o 
   8   5  15      546.13      516.20     46.23 o 
   9   5  15      425.91      425.38     65.79 o 
  10   5  15     2804.70     2668.03    130.20 o 
  11   5  15     1118.06     1126.28     90.86 o 
  -7   6  15       21.13      195.10     54.47 o 
  -6   6  15      520.46      499.05     76.44 o 
  -5   6  15      125.00       58.15     29.72 o 
  -4   6  15     1540.22     1539.40     74.11 o 
  -3   6  15     1292.99     1275.50     59.66 o 
  -2   6  15     4837.27     4801.34    119.44 o 
  -1   6  15       18.13       22.70     30.10 o 
   0   6  15     4737.58     4813.44    162.59 o 
   1   6  15     4839.50     5112.13    120.34 o 
   2   6  15      361.31      376.95     33.89 o 
   3   6  15      795.23      854.44     31.14 o 
   4   6  15     8538.98     8850.29    177.83 o 
   5   6  15      794.68      759.56    100.88 o 
   6   6  15     6015.91     6258.56    152.40 o 
   7   6  15     1563.81     1497.17     57.25 o 
   8   6  15      835.54      883.84     52.21 o 
   9   6  15      298.48      334.19     49.29 o 
  10   6  15     1806.10     2024.89    127.75 o 
  11   6  15      135.20      214.91     60.59 o 
  -7   7  15      991.26      854.24     94.56 o 
  -6   7  15     5114.81     5452.70    139.96 o 
  -5   7  15       53.60       31.12     37.35 o 
  -4   7  15      239.56      257.79     42.06 o 
  -3   7  15     1739.17     1751.90     65.80 o 
  -2   7  15      301.85      272.81     34.91 o 
  -1   7  15      529.31      565.24     41.06 o 
   0   7  15     3665.08     3618.84     80.11 o 
   1   7  15       23.92       62.70     21.24 o 
   2   7  15     2685.11     2647.98    104.38 o 
   3   7  15     6866.49     7150.66    214.91 o 
   4   7  15     1605.09     1517.15     65.57 o 
   5   7  15       41.56       26.87     29.11 o 
   6   7  15       15.84       29.24     15.48 o 
   7   7  15       68.01       14.01     46.98 o 
   8   7  15     1195.59     1292.32     64.27 o 
   9   7  15      151.06      131.10     39.74 o 
  10   7  15     1159.20     1229.15     93.50 o 
  -6   8  15      574.43      538.42     58.80 o 
  -5   8  15      177.96      112.33     35.08 o 
  -4   8  15       48.37       61.65     25.41 o 
  -3   8  15        9.30       44.56     22.11 o 
  -2   8  15      284.63      341.50     40.12 o 
  -1   8  15      294.25      276.80     37.38 o 
   0   8  15      476.84      538.32     46.45 o 
   1   8  15       14.27       18.97     16.33 o 
   2   8  15     4438.29     4626.77    176.90 o 
   3   8  15     4776.80     4795.64    179.30 o 
   4   8  15       80.23       72.94     41.49 o 
   5   8  15      424.09      421.18     42.52 o 
   6   8  15       20.90       68.11     50.19 o 
   7   8  15      315.50      347.37     47.36 o 
   8   8  15     2222.96     2234.40     92.45 o 
   9   8  15      625.20      770.63     67.79 o 
  10   8  15      205.91      221.04     65.31 o 
  -6   9  15      148.05      132.64     61.56 o 
  -5   9  15       68.62       69.70     29.82 o 
  -4   9  15      428.06      417.48     46.62 o 
  -3   9  15     1337.06     1346.82     73.72 o 
  -2   9  15      133.63      145.80     46.81 o 
  -1   9  15     8261.57     8702.76    198.50 o 
   0   9  15     2519.00     2589.43     71.48 o 
   1   9  15      255.81      262.81     54.40 o 
   2   9  15     1897.97     1803.28    110.64 o 
   3   9  15     2110.38     1953.49    101.74 o 
   4   9  15     2152.02     2060.89     75.88 o 
   5   9  15     1024.80     1034.65     57.16 o 
   6   9  15      676.66      571.59     79.74 o 
   7   9  15        9.17       49.77     20.32 o 
   8   9  15      635.21      555.42     71.67 o 
   9   9  15     2926.02     3036.57    101.30 o 
  -5  10  15     1070.08      978.71     66.60 o 
  -4  10  15       62.09       96.29     34.64 o 
  -3  10  15      131.06      145.52     47.98 o 
  -2  10  15     1727.66     1813.04     88.03 o 
  -1  10  15       72.13       80.92     27.96 o 
   0  10  15     1293.95     1594.63    118.47 o 
   1  10  15      120.70      145.72     48.02 o 
   2  10  15     1826.01     1804.44    119.04 o 
   3  10  15      140.80      165.25     54.91 o 
   4  10  15      180.71      183.36     41.34 o 
   5  10  15     2206.51     2099.22    161.53 o 
   6  10  15     2837.52     2747.52    110.49 o 
   7  10  15      964.98     1001.00     65.37 o 
   8  10  15     3895.72     3967.28    111.20 o 
  -4  11  15     3881.13     4229.38    116.87 o 
  -3  11  15       57.05       14.08     26.10 o 
  -2  11  15      871.32      833.97     60.74 o 
  -1  11  15       16.23      -29.55     44.19 o 
   0  11  15      542.07      499.75     71.90 o 
   1  11  15      112.60      143.60     52.11 o 
   2  11  15     1707.97     1720.37    126.71 o 
   3  11  15      234.09      220.35     42.53 o 
   4  11  15     3701.45     3687.50    167.91 o 
   5  11  15     1381.13     1447.18     79.23 o 
   6  11  15     2412.74     2422.47    228.62 o 
   7  11  15       60.99       89.97     24.45 o 
  -2  12  15       17.23      -21.95     54.15 o 
  -1  12  15       71.52      171.76     58.07 o 
   0  12  15      628.70      503.55     90.98 o 
   1  12  15      690.93      824.72    104.28 o 
   2  12  15       49.36      -36.26     49.57 o 
   3  12  15       28.55      -40.36     56.80 o 
   4  12  15     1495.61     1527.69    136.65 o 
   5  12  15      206.15      199.88     64.80 o 
   1  13  15     3735.08     3697.66    198.01 o 
   2  13  15      452.37      475.57    102.07 o 
   0  -7  16      519.30      594.77     93.48 o 
   1  -7  16     1045.92     1041.13    106.28 o 
   2  -7  16     3013.17     3601.70    158.89 o 
   3  -7  16     1171.14     1024.96    109.98 o 
   4  -7  16       30.89       35.94     44.50 o 
   5  -7  16        0.51       90.66     35.37 o 
  -2  -6  16       94.05      109.24     73.88 o 
  -1  -6  16     1655.84     1694.03    127.20 o 
   0  -6  16      412.85      439.62     80.00 o 
   1  -6  16      431.64      367.02     86.08 o 
   2  -6  16      308.52      217.92    111.88 o 
   3  -6  16      167.10      147.76     49.93 o 
   4  -6  16       49.76       57.08     38.48 o 
   5  -6  16        1.78      -29.34     52.42 o 
   6  -6  16      258.79      300.19     65.50 o 
  -4  -5  16       36.00       68.74     30.46 o 
  -3  -5  16     2941.62     3069.88    291.61 o 
  -2  -5  16      865.21      860.87     91.33 o 
  -1  -5  16        2.38       32.79     38.80 o 
   0  -5  16        4.63       17.86     31.70 o 
   1  -5  16      501.20      492.47     94.52 o 
   2  -5  16      110.03      104.18     57.20 o 
   3  -5  16     1243.34     1274.45     98.28 o 
   4  -5  16     1928.99     1763.37    113.99 o 
   5  -5  16     2052.92     2110.06    145.57 o 
   6  -5  16      328.91      393.82     69.39 o 
   8  -5  16        3.22       40.93     35.61 o 
  -5  -4  16      106.20      101.58     29.63 o 
  -4  -4  16       96.36       67.04     36.67 o 
  -3  -4  16      143.30      113.20     33.16 o 
  -2  -4  16     1219.73     1178.05     90.24 o 
  -1  -4  16        0.17       13.03     39.87 o 
   0  -4  16        0.62       55.57     32.45 o 
   1  -4  16     5861.16     6014.21    196.02 o 
   2  -4  16      243.48      175.89     66.68 o 
   3  -4  16     1535.78     1544.16     96.00 o 
   4  -4  16     4711.57     4753.87    170.68 o 
   5  -4  16     1146.67     1020.51     86.26 o 
   6  -4  16     1839.17     1906.35    115.69 o 
   7  -4  16      516.12      584.73     69.46 o 
   8  -4  16     1131.94      988.21    110.31 o 
   9  -4  16      216.36      274.78     63.76 o 
  -5  -3  16        3.68       52.37     27.88 o 
  -4  -3  16      347.84      353.65     93.22 o 
  -3  -3  16     2077.52     2134.59     99.32 o 
  -2  -3  16     1440.34     1424.53     91.38 o 
  -1  -3  16      718.48      696.13     56.18 o 
   0  -3  16    10166.44     9852.28    325.37 o 
   1  -3  16        6.44       35.52     18.70 o 
   2  -3  16      134.78       49.56     31.44 o 
   3  -3  16     2331.00     2355.37    108.50 o 
   4  -3  16     6826.73     6639.69    222.69 o 
   5  -3  16       61.62      121.81     45.12 o 
   6  -3  16      253.55      151.22     57.20 o 
   7  -3  16        5.07      -10.52     33.95 o 
   8  -3  16     2504.96     2549.77    143.29 o 
   9  -3  16     1373.95     1499.08    114.18 o 
  10  -3  16     3727.73     3664.35    165.94 o 
  -6  -2  16      256.93      228.67     47.54 o 
  -5  -2  16     1877.14     1944.79    214.05 o 
  -4  -2  16      903.94      945.02    146.94 o 
  -3  -2  16      412.41      364.64     54.69 o 
  -2  -2  16     3013.24     2962.09    104.21 o 
  -1  -2  16     1675.04     1687.84     85.44 o 
   0  -2  16      403.32      400.88     43.10 o 
   1  -2  16      441.72      351.07     42.18 o 
   2  -2  16     1416.81     1479.37     94.01 o 
   3  -2  16     1448.85     1357.67    111.87 o 
   4  -2  16      129.87      183.02     35.64 o 
   5  -2  16     1229.78     1236.48     79.21 o 
   6  -2  16     2328.43     2098.61    100.14 o 
   7  -2  16      134.55      224.98     48.86 o 
   8  -2  16      127.89       98.77     36.25 o 
   9  -2  16       30.63       35.52     31.87 o 
  10  -2  16        3.72       35.86     30.96 o 
  -6  -1  16      726.31      684.89     62.46 o 
  -5  -1  16      270.29      183.13     44.39 o 
  -4  -1  16     2092.07     2041.24     93.22 o 
  -3  -1  16     3587.93     3867.85    120.47 o 
  -2  -1  16        2.46      -22.66     27.86 o 
  -1  -1  16     6529.99     6451.93    157.17 o 
   0  -1  16     7600.09     7564.39    205.98 o 
   1  -1  16     2233.86     2131.07     78.06 o 
   2  -1  16      372.52      440.96     42.74 o 
   3  -1  16      326.83      241.44     35.42 o 
   4  -1  16     1884.11     1727.06     88.98 o 
   5  -1  16      498.75      469.29     69.19 o 
   6  -1  16     2909.95     3113.30    133.18 o 
   7  -1  16       22.63       40.12     25.11 o 
   8  -1  16      861.31      777.70     77.87 o 
   9  -1  16     3114.39     2968.88    155.74 o 
  11  -1  16      423.52      343.34     68.86 o 
  -7   0  16     2534.62     2487.09    112.90 o 
  -6   0  16      843.78      917.76     66.25 o 
  -5   0  16      277.20      308.90     57.41 o 
  -4   0  16     1417.96     1500.83     77.33 o 
  -3   0  16        3.23       30.26     14.69 o 
  -2   0  16      390.33      406.49     51.49 o 
  -1   0  16      701.54      739.15     51.08 o 
   0   0  16      130.96       98.04     29.56 o 
   1   0  16      455.29      413.14     42.01 o 
   2   0  16      412.68      407.73     42.88 o 
   3   0  16     7867.79     7761.64    159.98 o 
   4   0  16      631.41      614.69     63.40 o 
   5   0  16     3336.72     3084.04    104.02 o 
   6   0  16      124.09      198.08     45.10 o 
   7   0  16     1427.23     1452.36     84.27 o 
   8   0  16     3578.50     3695.03     78.14 o 
   9   0  16     2119.04     2023.10    113.63 o 
  10   0  16       80.86       42.39     22.89 o 
  11   0  16      562.69      540.40     76.61 o 
  -7   1  16      673.57      653.86     77.42 o 
  -6   1  16      526.43      588.99     61.71 o 
  -5   1  16       98.89       75.78     34.05 o 
  -4   1  16     5531.69     5894.73    156.12 o 
  -3   1  16     1403.74     1317.54     65.96 o 
  -2   1  16       54.22       95.55     33.25 o 
  -1   1  16     3828.29     4143.63    151.11 o 
   0   1  16     1526.25     1478.34     69.67 o 
   1   1  16       38.00       18.75     38.23 o 
   2   1  16    15129.20    14805.36    467.43 o 
   3   1  16       13.07       25.74     19.06 o 
   4   1  16     1142.65      962.62     65.52 o 
   5   1  16     1442.79     1329.40     80.91 o 
   6   1  16     7169.91     7445.35    227.16 o 
   7   1  16      321.78      309.78     30.24 o 
   8   1  16       89.79       74.10     31.49 o 
   9   1  16      183.09      159.35     47.31 o 
  11   1  16      259.33      303.02     58.82 o 
  -7   2  16      296.06      285.72     50.99 o 
  -6   2  16        2.39       64.82     56.79 o 
  -5   2  16     1491.36     1623.65    143.05 o 
  -4   2  16     3084.90     2967.17    196.58 o 
  -3   2  16       11.52       63.13     21.44 o 
  -2   2  16     6778.63     7141.93    155.35 o 
  -1   2  16      434.13      423.26     49.34 o 
   0   2  16      361.12      346.87     36.82 o 
   1   2  16     2956.52     3002.12     98.11 o 
   2   2  16     4340.17     4268.40    112.29 o 
   3   2  16      309.04      291.37     68.22 o 
   4   2  16     6303.33     6568.38    146.13 o 
   5   2  16      141.53      179.80     47.39 o 
   6   2  16     5975.54     6057.71    186.99 o 
   7   2  16     1827.99     1886.69     80.21 o 
   8   2  16      480.47      488.66     36.23 o 
   9   2  16     1606.27     1587.56     96.05 o 
  11   2  16       10.71       45.84     28.69 o 
  -7   3  16     1437.52     1493.51    121.69 o 
  -6   3  16       13.73       23.18     25.77 o 
  -5   3  16        0.62       49.15     39.92 o 
  -4   3  16      467.38      487.22     46.19 o 
  -3   3  16     3970.42     3953.60    118.70 o 
  -2   3  16     1188.29     1106.53     61.64 o 
  -1   3  16     5919.62     6135.82    111.25 o 
   0   3  16     4840.05     5012.31     99.92 o 
   1   3  16     4119.54     4035.71    110.84 o 
   2   3  16     1035.68      988.20     45.12 o 
   3   3  16     1572.53     1495.93     81.60 o 
   4   3  16      210.90      229.62     48.07 o 
   5   3  16     5012.61     4802.81    127.24 o 
   6   3  16     4375.91     4283.15     96.93 o 
   7   3  16        2.95       29.39     14.37 o 
   8   3  16     1107.12     1130.16     52.54 o 
   9   3  16      185.33      185.08     50.15 o 
  10   3  16      385.16      420.38     77.28 o 
  11   3  16      535.44      656.50     82.23 o 
  -7   4  16      346.42      168.00     62.36 o 
  -6   4  16     1021.09      987.57     60.21 o 
  -5   4  16     2636.36     2707.60    111.22 o 
  -4   4  16      475.62      376.32     42.34 o 
  -3   4  16     1762.55     1765.11     71.82 o 
  -2   4  16     2774.27     2761.49     89.44 o 
  -1   4  16     3275.32     3349.83     81.99 o 
   0   4  16     1668.33     1655.95     90.67 o 
   1   4  16       55.43       14.18     23.03 o 
   2   4  16     3372.89     3419.88     97.04 o 
   3   4  16       20.09       47.40     20.11 o 
   4   4  16      796.92      822.91     63.25 o 
   5   4  16      331.71      319.37     45.91 o 
   6   4  16      236.76      213.93     53.19 o 
   7   4  16     4433.26     4581.59    118.15 o 
   8   4  16      562.54      559.44     41.67 o 
   9   4  16     1905.59     1894.55    110.79 o 
  10   4  16      595.98      530.83     79.96 o 
  11   4  16     1554.23     1603.10    107.73 o 
  -7   5  16      616.39      762.82    106.77 o 
  -6   5  16      519.92      504.36     52.60 o 
  -5   5  16       25.42       34.36     16.11 o 
  -4   5  16      195.97      197.90     33.28 o 
  -3   5  16      343.35      289.63     37.66 o 
  -2   5  16     2886.90     2985.71     99.54 o 
  -1   5  16      215.75      195.80     31.29 o 
   0   5  16       63.41       81.04     24.58 o 
   1   5  16      757.18      741.18     44.04 o 
   2   5  16     4158.28     4272.56     86.62 o 
   3   5  16      472.05      443.38     35.03 o 
   4   5  16     3365.38     3722.35    142.87 o 
   5   5  16        7.90       24.53     15.56 o 
   6   5  16     1756.48     1845.18     76.76 o 
   7   5  16       41.34       29.72     11.01 o 
   8   5  16     2983.69     3142.02     90.84 o 
   9   5  16      749.97      777.60     80.26 o 
  10   5  16      616.30      594.23     67.82 o 
  11   5  16      233.22      172.29     34.95 o 
  -7   6  16       55.29      192.87    101.11 o 
  -6   6  16     4614.42     4518.43    229.31 o 
  -5   6  16      130.09       82.63     64.14 o 
  -4   6  16      483.77      504.30     51.05 o 
  -3   6  16     1418.68     1464.12    119.83 o 
  -2   6  16     4648.79     4825.02    215.86 o 
  -1   6  16      572.22      698.66     44.09 o 
   0   6  16     4851.50     4944.67    180.86 o 
   1   6  16       49.47       45.98     15.55 o 
   2   6  16      137.35      114.90     23.95 o 
   3   6  16     1758.49     1872.54     92.81 o 
   4   6  16     8348.33     8761.76    238.87 o 
   5   6  16      116.86       80.58     27.26 o 
   6   6  16      944.25      868.06     44.94 o 
   7   6  16      120.83       91.26     22.20 o 
   8   6  16     6854.48     7450.05    285.81 o 
   9   6  16      291.47      270.42     43.85 o 
  10   6  16      798.85      723.86     72.55 o 
  -6   7  16        1.92       52.54     64.30 o 
  -5   7  16     1021.37      839.83     65.75 o 
  -4   7  16      200.70      275.46     69.51 o 
  -3   7  16      152.29      143.33     54.37 o 
  -2   7  16       36.98       39.10     22.73 o 
  -1   7  16     3077.96     3141.33    187.18 o 
   0   7  16       63.23       38.20     26.82 o 
   1   7  16      705.49      775.46     63.27 o 
   2   7  16     6123.60     6579.38    225.21 o 
   3   7  16     8420.71     9005.99    279.28 o 
   4   7  16     2174.44     2110.49     71.76 o 
   5   7  16     4946.12     4832.77    155.20 o 
   6   7  16      320.25      350.07     35.21 o 
   7   7  16     4037.99     4008.17    116.92 o 
   8   7  16      819.15      805.32     57.77 o 
   9   7  16       95.25       84.03     31.72 o 
  10   7  16      265.31      102.76     39.53 o 
  -6   8  16      167.65      138.35     58.85 o 
  -5   8  16     1126.40     1270.54     68.62 o 
  -4   8  16      195.64      157.63     70.78 o 
  -3   8  16     4842.61     4832.42    306.43 o 
  -2   8  16       92.67       65.94     33.70 o 
  -1   8  16     1748.72     1757.01     68.00 o 
   0   8  16      401.01      380.54     51.54 o 
   1   8  16     4978.83     5155.43    208.19 o 
   2   8  16      926.66      911.98     93.44 o 
   3   8  16       31.33       -5.81     41.10 o 
   4   8  16     7398.85     7895.92    263.39 o 
   5   8  16      700.94      767.65     51.39 o 
   6   8  16     1349.86     1320.55    150.40 o 
   7   8  16       15.28       39.22     20.35 o 
   8   8  16       30.46       57.56     40.45 o 
   9   8  16      719.07      901.45     64.27 o 
  -5   9  16      120.04       80.52     21.48 o 
  -4   9  16        5.96       27.95     48.27 o 
  -3   9  16       61.63       72.52     37.97 o 
  -2   9  16      636.71      671.53     52.27 o 
  -1   9  16      233.83      249.47     44.83 o 
   0   9  16       33.25       70.75     32.06 o 
   1   9  16      783.26      781.79     86.03 o 
   2   9  16       16.36       17.25     69.86 o 
   3   9  16       90.96       62.07     33.81 o 
   4   9  16     1580.57     1628.19     69.83 o 
   5   9  16      505.58      458.26     76.05 o 
   6   9  16     1414.77     1356.11     71.88 o 
   7   9  16      814.21      842.12     83.95 o 
   8   9  16     1403.34     1449.76     70.88 o 
   9   9  16      190.84      175.94     43.03 o 
  -4  10  16     1814.75     1896.86     78.68 o 
  -3  10  16      236.34      274.39     81.47 o 
  -2  10  16      120.45       65.04     30.25 o 
  -1  10  16      143.91      159.13     56.71 o 
   0  10  16     5606.67     5934.55    278.44 o 
   1  10  16      363.10      254.73     56.00 o 
   2  10  16     5961.32     6519.25    302.08 o 
   3  10  16      137.18      112.42     56.50 o 
   4  10  16        9.96      -44.44     46.07 o 
   5  10  16      126.27      119.76     38.64 o 
   6  10  16     3829.16     3922.93    165.52 o 
   7  10  16     1718.44     1719.25     85.67 o 
   8  10  16       24.46       40.81     23.62 o 
  -3  11  16        0.09       47.71     19.84 o 
  -2  11  16      179.73      147.97     73.17 o 
  -1  11  16       40.88       90.37     49.18 o 
   0  11  16       71.27       66.98     36.92 o 
   1  11  16      134.73      171.77     74.04 o 
   2  11  16       64.79      100.21     47.67 o 
   3  11  16      314.11      319.95     56.75 o 
   4  11  16     1550.60     1414.00    105.06 o 
   5  11  16      180.45      178.14     39.24 o 
   6  11  16     1129.92     1053.18     79.18 o 
   7  11  16      621.41      610.37    102.94 o 
  -1  12  16     2142.73     2249.30    157.95 o 
   0  12  16       54.05      110.01     52.33 o 
   1  12  16       24.92       87.99     56.55 o 
   2  12  16       59.71       51.80     37.11 o 
   3  12  16     2324.74     2212.93    145.10 o 
   4  12  16       12.13       52.13     21.60 o 
   5  12  16     1317.43     1450.64    113.61 o 
  -1  -6  17     1410.42     1659.82    127.08 o 
   0  -6  17       51.15      108.25     63.59 o 
   1  -6  17        2.74       45.31     64.20 o 
   2  -6  17      607.30      635.56     94.06 o 
   3  -6  17      955.20     1029.57     89.35 o 
   4  -6  17     2810.00     4483.53    180.12 o 
   5  -6  17      343.23      407.76     66.40 o 
  -3  -5  17      577.80      462.68     96.66 o 
  -2  -5  17       28.59       49.21     25.11 o 
  -1  -5  17       84.31      107.21     43.72 o 
   0  -5  17     1325.11     1290.09    103.27 o 
   1  -5  17     1479.84     1522.44    113.73 o 
   2  -5  17       49.73       64.69     57.08 o 
   3  -5  17        2.03       29.62     28.75 o 
   4  -5  17      223.53      240.37     47.21 o 
   5  -5  17     2197.86     2142.07    135.86 o 
   6  -5  17      692.06      706.74     74.42 o 
  -4  -4  17     1017.83     1156.27     83.83 o 
  -3  -4  17     1059.65     1149.75     82.25 o 
  -2  -4  17     1462.95     1174.83    105.94 o 
  -1  -4  17      660.75      740.70     77.83 o 
   0  -4  17     1554.04     1602.09    107.52 o 
   1  -4  17       19.62       76.92     22.19 o 
   2  -4  17      283.37      438.35     76.54 o 
   3  -4  17       11.23      -22.65     46.96 o 
   4  -4  17     3456.35     3633.73    178.54 o 
   5  -4  17     1049.30     1153.97    103.52 o 
   6  -4  17     1734.32     1716.14    110.57 o 
   7  -4  17       60.70       53.80     39.03 o 
   8  -4  17     4517.47     4369.75    209.08 o 
  -5  -3  17        2.07       30.88     24.84 o 
  -4  -3  17      363.79      424.95     92.45 o 
  -3  -3  17      209.09      204.86     64.56 o 
  -2  -3  17     2564.14     2853.25    154.10 o 
  -1  -3  17      819.32      724.54     75.83 o 
   0  -3  17      971.76      883.91     69.71 o 
   1  -3  17      512.11      450.63     64.15 o 
   2  -3  17    11477.61    11789.53    308.60 o 
   3  -3  17      143.44      113.60     30.72 o 
   4  -3  17     2058.56     2133.88    102.12 o 
   5  -3  17     3147.61     3225.38    167.86 o 
   6  -3  17      308.33      204.30     59.63 o 
   7  -3  17      522.43      595.75     74.82 o 
   8  -3  17      398.49      472.62    104.67 o 
   9  -3  17      170.88      115.40     38.81 o 
  -5  -2  17     3528.01     3569.15    125.63 o 
  -4  -2  17      328.73      315.77     57.99 o 
  -3  -2  17     3932.86     4110.28    146.79 o 
  -2  -2  17      654.78      659.64     59.52 o 
  -1  -2  17       44.19       81.54     54.52 o 
   0  -2  17      294.94      318.37     45.51 o 
   1  -2  17    10337.85     9764.05    390.26 o 
   2  -2  17      853.35      801.69     73.44 o 
   3  -2  17      158.23      181.69     50.76 o 
   4  -2  17     2704.01     2401.09    106.90 o 
   5  -2  17     2452.23     2461.84    111.28 o 
   6  -2  17      848.83      703.38     75.84 o 
   7  -2  17       52.60       86.06     35.39 o 
   8  -2  17      221.87      185.41     76.91 o 
   9  -2  17      391.97      372.17     63.92 o 
  -6  -1  17       97.80      108.40     40.97 o 
  -5  -1  17      632.81      632.31     61.67 o 
  -4  -1  17     1625.61     1607.57    103.81 o 
  -3  -1  17     1253.56     1258.21     71.82 o 
  -2  -1  17     1946.65     1869.06     75.57 o 
  -1  -1  17     1467.85     1420.42     79.32 o 
   0  -1  17      518.41      522.75     50.71 o 
   1  -1  17      321.78      288.65     35.70 o 
   2  -1  17      581.28      574.70     53.83 o 
   3  -1  17      188.80      197.34     43.21 o 
   4  -1  17      366.49      304.25     49.46 o 
   5  -1  17       95.05       68.16     25.70 o 
   6  -1  17      958.52      825.00     78.47 o 
   7  -1  17     5194.75     4777.17    225.56 o 
   8  -1  17     1187.48     1160.73     94.35 o 
  -6   0  17      109.01       86.00     46.01 o 
  -5   0  17      536.26      571.59     68.47 o 
  -4   0  17       59.80       40.41     20.71 o 
  -3   0  17      617.67      750.41     64.52 o 
  -2   0  17     3079.32     3172.18    110.60 o 
  -1   0  17      534.17      536.40     48.40 o 
   0   0  17     3105.11     3085.93    100.35 o 
   1   0  17       24.56       44.96     25.50 o 
   2   0  17     1888.37     1840.13     70.03 o 
   3   0  17     1099.23     1000.22     85.54 o 
   4   0  17      148.59      148.15     49.55 o 
   5   0  17      101.52      168.80     44.15 o 
   6   0  17     4717.80     4480.02    164.32 o 
   7   0  17     4320.71     4006.87    142.60 o 
   8   0  17       49.97       57.06     16.93 o 
  -6   1  17      848.38      809.33    100.81 o 
  -5   1  17     1645.64     1766.88     85.70 o 
  -4   1  17     5966.06     6402.66    208.41 o 
  -3   1  17      575.39      611.30     55.02 o 
  -2   1  17      109.44       98.14     38.55 o 
  -1   1  17     1588.24     1633.67    104.92 o 
   0   1  17      935.30      890.01     66.41 o 
   1   1  17       90.85       69.85     33.52 o 
   2   1  17      603.29      653.65     46.31 o 
   3   1  17       81.83      115.69     31.42 o 
   4   1  17     4706.82     5153.37    166.98 o 
   5   1  17      410.99      346.87     56.50 o 
   6   1  17     8995.20     9289.36    283.22 o 
   7   1  17     1720.72     1485.24     79.64 o 
  -7   2  17      951.25      941.36     68.77 o 
  -6   2  17        6.31       62.30     28.46 o 
  -5   2  17      367.12      377.04     52.98 o 
  -4   2  17        8.84       40.91     59.22 o 
  -3   2  17     2829.71     2887.18    154.40 o 
  -2   2  17      886.54      931.14     57.52 o 
  -1   2  17     8023.20     8318.38    188.39 o 
   0   2  17      606.50      613.07     67.14 o 
   1   2  17      384.98      446.22     45.62 o 
   2   2  17      707.38      651.25     39.86 o 
   3   2  17    10502.33    10456.23    254.17 o 
   4   2  17       10.85       91.59     31.68 o 
   5   2  17      224.40      313.99     50.24 o 
   6   2  17      194.57      198.08     36.25 o 
   7   2  17     2395.56     2589.04    100.90 o 
   8   2  17        8.09       39.86     21.82 o 
  11   2  17      736.77      925.46     92.60 o 
  -7   3  17     2639.18     2701.04    101.01 o 
  -6   3  17      656.17      547.82     91.43 o 
  -5   3  17     1903.52     1920.92     89.45 o 
  -4   3  17      151.82      205.49     76.88 o 
  -3   3  17     2057.49     2078.42     82.34 o 
  -2   3  17      112.39      106.15     37.00 o 
  -1   3  17     5823.92     6030.40    170.93 o 
   0   3  17     1652.14     1697.68     70.78 o 
   1   3  17      567.97      506.56     42.85 o 
   2   3  17     5235.89     5263.65     96.55 o 
   3   3  17     4615.47     4565.92    105.44 o 
   4   3  17       28.25       86.32     37.31 o 
   5   3  17        8.36       40.20     19.70 o 
   6   3  17       23.18       42.15     21.83 o 
   7   3  17     1352.93     1257.41     75.21 o 
   8   3  17     1201.02     1106.77     76.36 o 
  10   3  17       60.11       74.86     33.68 o 
  11   3  17     1318.22     1405.36    104.96 o 
  -7   4  17        3.35      -26.48     61.29 o 
  -6   4  17      383.94      262.99     50.70 o 
  -5   4  17      228.19      172.88     46.69 o 
  -4   4  17      242.77      234.40    101.51 o 
  -3   4  17     2357.50     2371.22     78.30 o 
  -2   4  17      891.04      840.20     60.45 o 
  -1   4  17       10.66       65.20     23.40 o 
   0   4  17     1670.93     1670.27     91.53 o 
   1   4  17       46.22       33.64     18.30 o 
   2   4  17     4943.65     4801.30    109.34 o 
   3   4  17      797.09      814.84     42.78 o 
   4   4  17      480.34      425.33     60.81 o 
   5   4  17      456.45      434.86     63.02 o 
   6   4  17      548.63      579.44     57.78 o 
   7   4  17     1210.22      978.95     80.40 o 
   8   4  17      473.66      528.99     55.92 o 
   9   4  17     1113.05      927.40     94.33 o 
  10   4  17      450.06      396.65     63.60 o 
  11   4  17      724.36      775.15     85.14 o 
  -6   5  17       32.80       33.67     68.27 o 
  -5   5  17      730.75      638.95     76.59 o 
  -4   5  17     2599.50     2716.76    112.62 o 
  -3   5  17     1185.61     1093.82     65.51 o 
  -2   5  17     2870.40     2764.24     95.28 o 
  -1   5  17     2564.59     2616.21    108.42 o 
   0   5  17      182.05      231.59     33.42 o 
   1   5  17      248.73      312.23     38.21 o 
   2   5  17      959.30      935.70     45.73 o 
   3   5  17      321.63      356.40     54.96 o 
   4   5  17      181.17      183.85     31.40 o 
   5   5  17     3266.83     3317.13    138.90 o 
   6   5  17     1025.14     1100.12     58.82 o 
   7   5  17        6.84       -3.55     34.24 o 
   8   5  17     6124.12     6607.38    285.88 o 
   9   5  17      127.55      107.09     30.77 o 
  10   5  17      663.38      747.09     75.52 o 
  -6   6  17      200.42      199.88     52.90 o 
  -5   6  17      320.23      326.21     43.83 o 
  -4   6  17      445.66      489.88     55.32 o 
  -3   6  17       14.95       27.53     17.97 o 
  -2   6  17        2.15       69.41     31.99 o 
  -1   6  17     1858.57     1916.87     74.57 o 
   0   6  17      124.39      171.76     31.81 o 
   1   6  17      214.54      252.11     38.19 o 
   2   6  17     6963.64     7320.81    163.55 o 
   3   6  17      657.38      634.98     64.99 o 
   4   6  17      496.03      510.58     89.39 o 
   5   6  17     5034.01     5492.42    201.76 o 
   6   6  17      113.89      148.03     32.16 o 
   7   6  17     7125.91     7595.26    220.99 o 
   8   6  17       12.96       30.82     13.45 o 
   9   6  17      199.36      142.34     36.43 o 
  10   6  17      635.57      520.64     87.47 o 
  -6   7  17      240.82      197.78     56.96 o 
  -5   7  17     6622.50     7069.74    158.56 o 
  -4   7  17      153.75      120.23     32.11 o 
  -3   7  17     1444.76     1546.78    177.94 o 
  -2   7  17      801.63      784.49     53.95 o 
  -1   7  17     1411.87     1377.06     64.94 o 
   0   7  17        2.70       52.63     24.01 o 
   1   7  17    11054.15    11968.99    250.73 o 
   2   7  17     4863.52     5328.83    203.02 o 
   3   7  17      108.48      131.68     39.94 o 
   4   7  17      112.75      107.42     52.25 o 
   5   7  17     6409.90     6568.69    230.31 o 
   6   7  17       93.63       61.01     46.51 o 
   7   7  17      490.85      434.09     77.47 o 
   8   7  17       31.11       63.73     24.81 o 
   9   7  17     1400.31     1288.47     64.48 o 
  10   7  17      960.66     1065.84     96.08 o 
  -5   8  17        6.83       93.10     25.56 o 
  -4   8  17       38.36       53.97     31.87 o 
  -3   8  17      704.68      585.54     50.43 o 
  -2   8  17      110.57      132.51     38.19 o 
  -1   8  17     2222.06     2252.15     78.94 o 
   0   8  17      188.05      144.88     31.33 o 
   1   8  17      388.18      342.37     73.12 o 
   2   8  17     1819.92     1644.18    103.28 o 
   3   8  17     1074.12     1063.55     84.43 o 
   4   8  17      336.00      433.10     70.45 o 
   5   8  17      100.10      192.54     52.95 o 
   6   8  17      279.23      341.76     55.67 o 
   7   8  17      553.08      535.11    103.84 o 
   8   8  17       81.46       48.95     29.08 o 
   9   8  17      140.40      173.57     43.90 o 
  -5   9  17      254.88      251.35     53.86 o 
  -4   9  17       53.45       38.05     25.73 o 
  -3   9  17     1002.31      967.89     62.74 o 
  -2   9  17     2557.51     2621.87     99.83 o 
  -1   9  17       24.43       67.41     34.18 o 
   0   9  17     4315.80     4562.73    224.63 o 
   1   9  17     2992.97     3031.34    149.93 o 
   2   9  17       45.12       20.09     35.08 o 
   3   9  17      562.63      617.18     81.88 o 
   4   9  17      531.10      591.11     89.32 o 
   5   9  17     2101.79     2205.61    138.64 o 
   6   9  17      840.96      745.37     83.78 o 
   7   9  17     1051.10     1081.25     70.77 o 
   8   9  17      512.86      567.01     70.89 o 
  -4  10  17      408.03      391.05     54.68 o 
  -3  10  17      115.77       85.02     31.12 o 
  -2  10  17      231.68      149.02     35.82 o 
  -1  10  17     1203.46     1264.77    107.44 o 
   0  10  17      163.30       74.13     60.18 o 
   1  10  17        0.09       20.08     21.98 o 
   2  10  17       53.80      121.89     61.58 o 
   3  10  17       62.52       90.70     45.93 o 
   4  10  17     2051.11     2142.81    138.64 o 
   5  10  17        0.81       72.41     30.64 o 
   6  10  17     1676.07     1627.24    105.04 o 
   7  10  17      310.49      366.13     65.59 o 
  -2  11  17      209.42      157.39     60.30 o 
  -1  11  17       34.31       41.85     31.66 o 
   0  11  17     1984.21     1955.85    141.11 o 
   1  11  17     2304.27     2298.76    133.90 o 
   2  11  17      488.16      427.45     66.87 o 
   3  11  17     4587.03     4809.93    195.47 o 
   4  11  17      283.35      246.19     52.63 o 
   5  11  17      376.36      386.14     70.24 o 
   6  11  17      413.60      423.73     78.93 o 
   0  12  17       48.93       63.52     36.58 o 
   1  12  17      132.74       70.86     44.00 o 
   2  12  17      184.12      224.31     53.54 o 
   3  12  17     1363.92     1197.26    119.63 o 
   4  12  17       23.92      -14.92     55.72 o 
   2  -6  18      281.36      270.52     77.42 o 
   3  -6  18     1815.67     1941.27    124.39 o 
  -1  -5  18       86.39       78.54     58.41 o 
   0  -5  18      574.48      696.27    104.17 o 
   1  -5  18       48.88       83.28     41.54 o 
   2  -5  18       29.98       57.08     64.77 o 
   3  -5  18      677.04      784.38     85.90 o 
   4  -5  18      215.80      202.77     49.11 o 
   5  -5  18     1327.54     1233.55    102.17 o 
   6  -5  18     1963.87     2021.27    115.83 o 
  -3  -4  18      154.60      184.51     48.34 o 
  -2  -4  18      219.73      128.02     34.69 o 
  -1  -4  18      497.35      424.79     63.59 o 
   0  -4  18        9.32      -47.44     47.44 o 
   1  -4  18      301.16      263.30     70.20 o 
   2  -4  18     3249.61     2946.45    146.31 o 
   3  -4  18      240.25      263.69     69.82 o 
   4  -4  18      955.03     1063.78     93.82 o 
   5  -4  18      298.90      315.91     92.70 o 
   6  -4  18       75.47       78.13     26.95 o 
   7  -4  18     1683.47     1665.04    128.82 o 
  -4  -3  18      135.17      136.03     37.66 o 
  -3  -3  18      103.67       48.57     27.29 o 
  -2  -3  18     1775.32     1704.97     88.88 o 
  -1  -3  18     1645.24     1557.42    105.22 o 
   0  -3  18       85.23       76.98     39.59 o 
   1  -3  18     4998.04     5184.80    246.67 o 
   2  -3  18      902.37      837.22     90.60 o 
   3  -3  18      330.28      388.00     62.82 o 
   4  -3  18        0.70       47.24     26.19 o 
   5  -3  18     2619.78     2798.85    165.24 o 
   6  -3  18        1.06       85.90     30.47 o 
   7  -3  18      440.09      381.18     59.74 o 
  -4  -2  18        0.59        2.35     50.90 o 
  -3  -2  18      338.18      402.44     59.67 o 
  -2  -2  18      851.65      861.99     63.73 o 
  -1  -2  18     6306.39     6332.84    208.68 o 
   0  -2  18      316.26      316.32     47.06 o 
   1  -2  18     1575.14     1466.27    182.92 o 
   2  -2  18     1950.14     1912.79    105.35 o 
   3  -2  18     2573.82     2425.46    123.29 o 
   4  -2  18        8.91      105.48     46.52 o 
   5  -2  18     5787.30     6393.36    285.05 o 
   6  -2  18     1590.77     1598.01    110.77 o 
   9  -2  18      374.21      255.44     65.36 o 
  -5  -1  18     1643.47     1826.14     93.87 o 
  -4  -1  18      738.20      767.57     66.09 o 
  -3  -1  18     1008.17      952.01     73.15 o 
  -2  -1  18     5745.04     5989.48    199.03 o 
  -1  -1  18       84.99       84.64     35.82 o 
   0  -1  18      279.22      194.39     80.19 o 
   1  -1  18       65.44       42.97     61.25 o 
   2  -1  18     2597.65     2615.69    120.36 o 
   3  -1  18      668.74      607.31    106.72 o 
   4  -1  18      241.49      235.63     49.17 o 
   5  -1  18       99.25       80.40     26.45 o 
   6  -1  18        4.43       50.11     20.32 o 
   7  -1  18     3206.06     3111.91    152.02 o 
  -5   0  18     1786.76     1822.44    107.09 o 
  -4   0  18      101.86      125.63     29.14 o 
  -3   0  18      191.00      212.45     28.32 o 
  -2   0  18      380.96      407.57     51.16 o 
  -1   0  18      809.26      762.44     58.52 o 
   0   0  18        7.54       49.13     20.78 o 
   1   0  18      576.25      613.98     75.08 o 
   2   0  18       96.21       85.92     31.08 o 
   3   0  18     2513.00     2447.69    111.40 o 
   4   0  18     7525.61     6855.24    230.92 o 
   5   0  18      250.93      218.84     50.63 o 
   6   0  18      347.08      346.77     60.14 o 
   7   0  18       24.46      -28.88     28.88 o 
   8   0  18     1520.16     1528.38    115.54 o 
  -6   1  18      544.99      580.30     64.92 o 
  -5   1  18      156.61      152.86     29.24 o 
  -4   1  18      368.44      373.79     63.77 o 
  -3   1  18     2537.91     2408.24    104.14 o 
  -2   1  18      207.20      231.66     41.27 o 
  -1   1  18      907.83      953.73     60.92 o 
   0   1  18     3434.26     3568.83    155.07 o 
   1   1  18      172.21      187.31     52.29 o 
   2   1  18      783.34      801.88     53.16 o 
   3   1  18     6444.20     6872.64    228.90 o 
   4   1  18      130.95      144.96     39.76 o 
   5   1  18     1226.44     1140.83     78.80 o 
   6   1  18      419.82      428.22     50.68 o 
   7   1  18     3744.68     3583.93    141.51 o 
   8   1  18     1479.49     1576.10    110.13 o 
  -6   2  18       22.95       76.82     40.98 o 
  -5   2  18       83.62       90.55     63.87 o 
  -4   2  18      826.13      837.63     70.90 o 
  -3   2  18      538.70      579.22     56.92 o 
  -2   2  18      349.97      324.97     72.12 o 
  -1   2  18     6187.68     6379.10    162.61 o 
   0   2  18     1015.24      949.13     57.30 o 
   1   2  18     7962.93     7967.74    178.43 o 
   2   2  18       53.38       38.89     22.02 o 
   3   2  18     4168.32     4088.69    145.27 o 
   4   2  18      420.76      453.50     57.16 o 
   5   2  18     4842.52     4620.65    176.34 o 
   6   2  18      392.47      394.31     57.53 o 
   7   2  18     7857.36     8302.88    223.15 o 
   8   2  18      817.68      941.84     77.71 o 
  -6   3  18      140.65      146.61     36.79 o 
  -5   3  18      561.69      496.46     53.75 o 
  -4   3  18      303.26      323.01     53.79 o 
  -3   3  18     3672.77     3975.01    144.64 o 
  -2   3  18      206.84      218.37     34.39 o 
  -1   3  18      111.01       63.98     43.27 o 
   0   3  18     5880.73     6235.88    155.30 o 
   1   3  18     2892.41     3002.91    128.59 o 
   2   3  18      121.78      155.13     31.99 o 
   3   3  18      409.26      344.39     43.44 o 
   4   3  18     2993.82     2949.31    134.16 o 
   5   3  18     1294.13     1223.39     79.93 o 
   6   3  18       31.45       -7.54     38.22 o 
   7   3  18        4.01       36.30     35.50 o 
   8   3  18       36.78       65.01     32.66 o 
  -6   4  18     2457.98     2414.82    115.13 o 
  -5   4  18       59.58       58.45     21.28 o 
  -4   4  18     7676.27     8133.63    311.66 o 
  -3   4  18      453.43      448.02     54.45 o 
  -2   4  18       27.14       50.67     28.03 o 
  -1   4  18      323.62      372.79     49.24 o 
   0   4  18     1986.91     1913.96     78.27 o 
   1   4  18     2019.83     1949.17     77.93 o 
   2   4  18      685.62      703.16     44.65 o 
   3   4  18     1688.02     1607.21     63.86 o 
   4   4  18      438.90      512.01     94.35 o 
   5   4  18     3196.59     3387.50    146.79 o 
   6   4  18     1047.98     1026.48     73.71 o 
   7   4  18       17.93       76.96     28.82 o 
   8   4  18        0.12       17.32     28.64 o 
  -6   5  18       23.10       -6.60     22.37 o 
  -5   5  18      336.25      297.60     42.11 o 
  -4   5  18      381.19      386.25     49.76 o 
  -3   5  18       20.74       37.27     53.58 o 
  -2   5  18     1305.63     1275.68     68.69 o 
  -1   5  18       72.23       42.98     21.79 o 
   0   5  18       40.12       31.85     27.76 o 
   1   5  18      420.26      421.75     41.97 o 
   2   5  18     2000.99     1983.36     76.60 o 
   3   5  18     1148.77     1133.61     52.63 o 
   4   5  18     1261.33     1192.51    100.66 o 
   5   5  18     1771.47     1761.30     95.32 o 
   6   5  18     1697.56     1520.44     93.41 o 
   7   5  18     2389.38     2430.88    139.13 o 
   8   5  18      441.93      469.18     53.84 o 
   9   5  18      604.26      622.46     65.96 o 
  -5   6  18      895.27      955.28     69.73 o 
  -4   6  18      512.24      495.49     58.60 o 
  -3   6  18     1354.86     1171.52     76.84 o 
  -2   6  18     2174.42     2256.45     91.62 o 
  -1   6  18     3064.88     3215.16    104.34 o 
   0   6  18     1668.59     1754.78     70.15 o 
   1   6  18     3964.01     4072.52    145.13 o 
   2   6  18      272.22      271.14     37.65 o 
   3   6  18      414.04      441.66     62.27 o 
   4   6  18      330.73      367.05     58.87 o 
   5   6  18     7477.80     7523.66    252.76 o 
   6   6  18     2335.09     2159.03    132.50 o 
   7   6  18     2443.67     2500.92    150.01 o 
   8   6  18        8.81       43.72     44.41 o 
   9   6  18     2590.92     2562.08    121.91 o 
  -5   7  18      955.91      904.62     63.70 o 
  -4   7  18       12.22       51.77     21.75 o 
  -3   7  18      543.52      556.25     52.40 o 
  -2   7  18      139.26      142.08     37.67 o 
  -1   7  18     2259.07     2170.52     84.10 o 
   0   7  18       84.47       66.77     30.23 o 
   1   7  18       37.97       57.50     28.96 o 
   2   7  18      142.82      102.03     35.33 o 
   3   7  18     2857.64     3181.72    157.61 o 
   4   7  18      477.89      501.82     59.58 o 
   5   7  18     1516.20     1461.98     92.18 o 
   6   7  18     1507.85     1523.42    123.70 o 
   7   7  18      764.18      878.35     74.34 o 
   8   7  18      440.45      428.97     57.62 o 
   9   7  18      251.38      144.23     56.48 o 
  -5   8  18      201.05      163.14     53.17 o 
  -4   8  18     1877.43     1960.33     92.27 o 
  -3   8  18        9.58       24.28     67.63 o 
  -2   8  18     3652.94     3652.14    132.68 o 
  -1   8  18      337.13      284.24     42.95 o 
   0   8  18       51.08       70.85     22.00 o 
   1   8  18      292.63      319.97     64.64 o 
   2   8  18     5392.10     5815.03    202.31 o 
   3   8  18     1046.47     1092.49     83.81 o 
   4   8  18       13.14       41.23     30.30 o 
   5   8  18     1506.11     1445.84     98.50 o 
   6   8  18      684.96      790.88     86.90 o 
   7   8  18      588.90      617.77     73.96 o 
   8   8  18      608.85      646.42     74.39 o 
   9   8  18      106.80      111.80     65.37 o 
  -4   9  18       67.48       79.15     26.75 o 
  -3   9  18       63.46       72.18     41.09 o 
  -2   9  18      282.69      271.47     39.97 o 
  -1   9  18     1467.97     1358.92    126.60 o 
   0   9  18     1854.37     1934.97    131.42 o 
   1   9  18      304.86      313.35     67.10 o 
   2   9  18      478.44      480.08     81.82 o 
   3   9  18     1303.53     1368.43    127.18 o 
   4   9  18       46.88       51.58     38.90 o 
   5   9  18      218.61      225.31     55.77 o 
   6   9  18       45.40       36.18     27.57 o 
   7   9  18        4.18       33.92     37.00 o 
   8   9  18     1376.80     1316.60    115.34 o 
  -3  10  18      491.82      502.19    104.93 o
[truncated: 33,252 more chars]
